# Supplementary material for: Transplant center assessment of the inequity in the kidney transplant process and outcomes for the Indigenous American patients
Source: PLoS One. 2018 Nov 21;13(11):e0207819. doi: 10.1371/journal.pone.0207819 (PMC6249016; doi:10.1371/journal.pone.0207819)
Supplement: S2 File — (XLSX) [file pone.0207819.s002.xlsx]

## Sheet: data
state	Gender	Race	marital_status	Education_level	annual_income	Employment_status	Caregiver	Insurance	Insurance_type	smoking	Illegal_drug_use	Alcohol_use	Functional_status	DM	HTN	CAD	Heart_Failure	CVA	PVD	Cancer	Diabetes_Pre_TX	pretransplant_dialysis	dialysis year	in_center_or_home_dialysis	modality_of_dialysis	ESRD_cause	referral year	age_eval	EVAL_Year	decision date	initial_decision_type	initial_Reason_for_deferral	initial_Reason_for_denial	final_decision_type	final_Reason_for_denial	listing date	UNOS_decision	listing	transplante year	deceased year	death	CurrentStatus	active	status7	DaysActive	DaysStatus7	removal year	WLtotaldays_new	status_listing
AZ	Male	White	1	2		0	1	3	3	1	2	3	0	0	1	0	0	0	0	1	0	0				2	2011	66	2012	2012	1			1		2012	1	1	2012		0	Removed	1	0	20	0	2012	20	1
AZ	Female	White	1	4	100000	1	1	3	Medicare HMO	2	0	3	0	1	0	0	0	1	0	0	1	1	2012	1	1	1	2013	69	2013	2013	2	3		1		2013	1	1		2015	1	Removed	0.456086	0.543914	295	351	2015	646	2
OK	Female	White	1	3	78000	1	1	4	Contracted	0	0	0	0	1	0	1	0	1	0	0	1	0				7	2012	42	2012	2013	2	1		1		2013	1	1	2015		0	Removed	0.927517	0.0724832	691	54	2015	745	1
AZ	Female	White	5	3		1	1	4	Contracted	0	0	3	0	0	1	0	0	0	0	0	0	0				7	2014	45	2014	2014	1			1		2014	1	1	2017		0	Removed	0.62875	0.37125	502	297	2017	799	1
AZ	Male	White	1	3		1	1	4	Contracted Special	2	1	1	0	0	0	0	0	0	0	1	0	0				4	2012	57	2012	2012	2	4		1		2012	1	1	2013		0	Removed	0	1	0	385	2013	385	1
AZ		White	1	2	10800	0	1	3	Medicare	0	0	0	0	1	1	1	0	0	0	0	1	1	2012	2	2	1	2012	63	2012									0		2016	1
AZ	Male	White	5	3		0	0	4	Commercial	0	0	0	0	0	1	0	0	0	0	0	0	0				7	2015	56	2015	2016	3		4	3				0			0
AZ	Female	White	3	3	20520	0	0	1	Medicare	2	0	0	1	0	1	0	0	0	0	0	0	1	2011	1	1	5	2012	70	2012	2012	3		5	3				0			0
AZ	Female	White	5	3	44808	0	1	3	Medicare	0	0	3	0	1	1	0	0	0	0	1	1	0				1	2011	73	2012	2012	1			1		2012	1	1	2013		0	Removed	0.894942	0.105058	460	54	2013	514	1
AZ	Female	White	1	2	48000	1	1	3	Medicare	0	0	0	0	0	1	0	0	0	0	0	0	0				2	2013	73	2013	2014	1			1		2014	1	1			0	Temporarily Inactive	0.185938	0.814063	238	1042		1280	0
AZ	Female	American Indian/Alaskan Native	3	1	36000	0	1	2	Medicaid	1	2	2	1	1	1	1	0	1	0	0	1	1	2013	1	1	1	2014	51	2015	2015	1			1		2015	1	1	2016		0	Removed	0	1	0	168	2016	168	1
AZ	Male	White	1	3	114000	1	1	3	Medicare	0	0	0	2	1	1	1	1	1	0	0	1	0				1	2012	69	2012	2014	3		1	3				0			0
AZ	Female	White	5	3	120000	1	1	4	Contracted	1	0	3	0	0	1	0	0	0	0	0	0	0				4	2011	54	2012	2012	1			1		2012	1	1	2013		0	Removed	1	0	385	0	2013	385	1
	Male	White	4	4	24000	0	1	1	Medicare	1	3	2	0	1	1	0	0	0	0	0	1	1	2013	1	1	1	2016	61	2016	2016	3	1	1	3				0		2017	1
AZ	Male	White	1	2	10000	0	1	3	Medicare	1	2	2	0	0	0	1	0	0	0	1	0	1	1998	2	1	7	2016	67	2016	2016	3		2	3				0			0
AZ	Female	American Indian/Alaskan Native	5	2	8000	0	1	1	Medicare	2	2	0	0	0	0	0	0	0	0	0	0	1	2003	1	1	2	2012	45	2012	2012	1			1		2012	1	1	2014		0	Removed	1	0	731	0	2014	731	1
AZ	Male	White	5	3	7560	0	0	2	Medicare	0	0	0	0	0	1	0	0	0	0	0	0	1	2008	1	1	7	2013	30	2013	2013	3		4	3				0			0
AZ		White	1	3	51600	0	0	4	Contracted	0	0	0	1	1	1	0	0	1	0	0	1	1	2013	1	1	1	2013	55	2013									0			0
AZ	Female	White	1	3	720000	1	1	4	Contracted Special	1	0	3	0	0	1	0	0	0	0	0	0	0				4	2013	61	2013	2013	1			1		2013	1	1	2013		0	Removed	1	0	88	0	2013	88	1
AZ	Male	White	1	3	0	0	0	1	Medicare	1	0	2	2	1	1	0	0	0	1	0	1	0				1	2015	79	2015	2015	3		5	3				0			0
MT	Male	White	1	3	70000	0	1	1	Medicare	1	0	2	2	1	1	1	1	0	0	0	1	1	2015	1	1	1	2015	71	2016	2016	3		5	3				0			0
SC	Female	White	1	3	35000	0	1	4	Medicare	0	0	2	0	1	1	0	0	0	0	0	1	0				1	2013	73	2013	2013	1			1		2013	1	1			0	Removed	0.772659	0.227341	1023	301	2017	1324	3
AZ	Female	White	1	4	100000	0	1	3	Medicare	0	0	3	0	0	1	0	0	0	0	1	0	1	2014	2	2	6	2013	72	2013	2013	1			1		2013	1	1	2014		0	Removed	1	0	541	0	2014	541	1
AZ	Male	American Indian/Alaskan Native	1	3	18000	0	1	4	Non-Contracted	0	0	2	1	1	1	0	1	0	0	0	1	1	2011	1	1	2	2012	61	2012	2012	3		4	3				0			0
AZ	Male	White	1	3	175000	1	1	4	Contracted	0	0	3	0	0	1	0	0	0	0	0	0	1	2014	1	1	4	2013	60	2014	2014	1			1		2014	1	1	2014		0	Removed	1	0	4	0	2014	4	1
AZ	Female	White	5	4	25000	1	1	4	Medicare	1	0	2	1	1	1	0	0	1	0	1	1	0				1	2016	72	2016	2016	1			1		2016	1	1			0	Temporarily Inactive	0.796875	0.203125	357	91		448	0
AZ	Male	White	1	4	100000	0	1	3	Medicare	1	0	2	1	0	1	0	0	0	1	1	0	0				5	2015	71	2016	2016	3		3	3				0			0
AZ	Female	White	1	2	42800	0	1	1	Medicare HMO	0	0	0	0	0	1	0	0	0	0	1	0	1	2013	2	2	6	2013	54	2013	2013	1			1		2013	1	1	2014		0	Removed	1	0	365	0	2014	365	1
AZ	Female	White	1	3	100000	1	1	4	Commercial	0	0	0	0	0	1	0	0	0	0	0	0	0				5	2013	59	2013	2014	1			1		2014	1	1	2014		0	Removed	0.5	0.5	42	41	2014	83	1
AZ	Male	American Indian/Alaskan Native	1	3	10000	0	1	1	Medicare	2	0	2	2	1	0	0	1	0	0	0	1	1	2011	1	1	7	2012	62	2012	2012	1			1		2013	1	1		2014	1	Removed	1	0	621	0	2014	621	2
AZ	Female	American Indian/Alaskan Native	5	2	8000	0	0	2	Medicare	0	0	2	2	1	0	1	1	0	0	0	1	1	1993	1	1	7	2013	68	2015	2015	3		5	3				0			0
AZ	Female	American Indian/Alaskan Native	1	1	7000	0	1	2	Medicaid	1	0	2	1	1	0	0	0	0	0	0	0	1	2013	1	1	7	2013	51	2013	2014	1			1		2014	1	1	2014		0	Removed	1	0	114	0	2014	114	1
CA	Male	White	1	2	100000	0	1	4	Medicare	1	0	2	0	1	0	1	0	0	0	1	1	0				1	2016	64	2016	2016	1			1		2016	1	1	2016		0	Removed	0.678322	0.321678	96	46	2016	142	1
AZ	Female	American Indian/Alaskan Native	5	2	14000	0	1	2	Medicaid	1	2	2	0	0	0	0	0	0	0	0	0	1	1997	1	1	2	2012	51	2012									0			0
AZ	Female	White	4	1	18672	0	1	1	Medicare	1	0	0	0	0	0	0	0	0	0	0	0	1	2007	1	1	7	2012	35	2013	2013	1			1		2013	1	1		2013	1	Removed	1	0	112	0	2013	112	2
AZ	Male	American Indian/Alaskan Native	1	2	12000	0	1	1	5	0	0	0	1	0	1	0	0	0	0	0	0	1	1995	1	1	7	2016	47	2016	2016	1			1		2016	1	1			0	Temporarily Inactive	0.243243	0.756757	72	224		296	0
AZ	Female	White	1	3		0	1	3	Medicare	0	0	0	2	0	1	0	0	0	0	0	0	0				5	2014	65	2014	2015	1			1		2015	1	1			0	Removed	0	1	0	788	2017	788	3
AZ	Female	White	5	3	70000	1	1	4	Commercial	0	0	2	0	1	1	0	0	0	0	0	1	0				1	2015	55	2015	2015	1			1		2015	1	1			0	Temporarily Inactive	0.0483461	0.951654	38	748		786	0
AZ	Male	American Indian/Alaskan Native	1	2	20000	0	1	1	Medicare	1	0	2	1	1	1	0	0	0	0	0	1	1	2016	1	1	7	2015	59	2016	2016	1			1		2017	1	1			0	Active	1	0	183	0		183	0
AZ	Female	American Indian/Alaskan Native	1	2	30000	0	1	2	Medicare	1	0	2	1	1	0	0	0	0	0	0	1	1	2002	1	1	7	2014	67	2015	2015	1			1		2015	1	1			0	Active	1	0	785	0		785	0
AZ	Male	American Indian/Alaskan Native	5	2	15000	0	1	4	Contracted	0	0	0	1	0	0	0	0	0	0	0	0	1	2013	1	1	2	2013	20	2013	2013	1			1		2013	1	1	2014		0	Removed	0.866051	0.133949	374	58	2014	432	1
AZ	Female	American Indian/Alaskan Native	1	3	15000	0	1	1	Medicare	2	0	2	2	0	1	0	0	0	0	0	0	1	2010	1	1	2	2012	65	2012	2012	3		5	3				0			0
AZ	Male	White	1	2	31200	0	1	3	Medicare	1	0	2	1	0	1	0	0	0	0	1	0	1	2015	1	1	5	2016	73	2016	2016	3		5	3				0			0
AZ	Female	American Indian/Alaskan Native	2	1	12000	0	1	1	Medicare	0	0	0	2	1	0	0	0	0	0	0	1	1	2010	1	1	7	2014	44	2014									0			0
AR	Female	White	1	3	15000	0	1	3	Medicare	1	0	2	1	0	0	1	0	0	0	0	1	1	2006	2	1	7	2016	49	2016	2016	1			1		2016	1	1	2016		0	Removed	0.393519	0.606481	85	130	2016	215	1
AZ	Male	White	2	2	8088	0	1	3	Medicare	2	3	2	2	1	1	0	1	0	0	1	1	1	2008	1	1	1	2013	60	2013									0			0
AZ	Female	White	3	2	66792	0	1	3	Medicare HMO	2	0	2	0	0	0	0	1	0	0	0	0	1	2013	1	1	5	2014	58	2014	2014	1			1		2014	1	1	2014		0	Removed	1	0	56	0	2014	56	1
AZ	Male	White	5	2	11328	0	0	2	Medicard	1	0	2	0	1	1	0	0	0	0	0	1	1	2011	1	1	1	2013	52	2013	2013	1			1		2014	2	1			0	Removed	0.061599	0.938401	47	716	2016	763	3
AZ		White	3	3	10500	0	0	1	Medicare	1	0	0	0	1	1	1	0	0	1	0	1	1	2009	1	1	1	2013	67	2013									0			0
MT	Female	White	1	2	60000	0	1	3	Medicare	1	0	2	0	0	1	0	0	0	0	1	0	1	2013	1	1	6	2014	74	2014	2014	3		5	3				0		2016	1
AZ	Female	White	2	2	5304	0	1	2	Medicare	1	3	2	0	0	1	0	0	0	0	0	0	1	2012	1	1	6	2012	24	2012									0			0
AZ	Female	American Indian/Alaskan Native	5	2	10000	0	1	1	Medicare	1	0	2	0	1	1	0	0	0	1	0	1	1	2002	1	1	1	2013	45	2013	2013	2	4		3	4			0			0
AZ	Male	American Indian/Alaskan Native	1	2	18000	0	1	3	3	0	0	0	0	1	1	1	0	1	1	0	1	1	2010	1	2	1	2011	66	2015	2016	1			1		2016	2	1			0	Temporarily Inactive	0	1	0	398		398	0
AZ	Male	White	1	3	45000	0	1	3	Medicare	0	0	0	0	1	1	0	0	0	0	0	1	1	2011	2	2	1	2013	72	2013	2013	1			1		2013	2	1	2015		0	Removed	0.45	0.55	290	354	2015	644	1
AZ		White	1	3	73032	0	1	3	Medicare	1	2	2	0	1	1	0	0	0	0	0	1	1	2011	1	1	1	2011	63	2012									0		2014	1
AZ	Male	American Indian/Alaskan Native	3	2	15000	0	1	1	Medicare	1	2	2	1	1	1	0	1	0	0	0	1	1	2010	1	1	1	2015	53	2016	2016	3		1	3				0			0
NM	Male	American Indian/Alaskan Native	3	2	9500	0	1	1	Medicare	0	0	2	1	1	1	0	0	0	0	0	1	1	2010	2	2	1	2011	39	2012	2012	1			1		2013	1	1	2013		0	Removed	1	0	76	0	2013	76	1
AZ		White	5	3	43300	1	1	4	Contracted Special	0	0	0	1	0	1	0	0	0	0	1	0	1	2008	1	1	7	2015	55	2015									0			0
AZ		White	1	4	90000	0	1	1	Medicare	1	0	3	0	0	0	0	0	0	1	0	0	1	2015	1	1	3	2014	69	2015									0			0
AZ	Female	White	1	4		1	1	3	Medicare	0	0	2	0	1	1	0	0	0	0	0	1	0				1	2014	36	2014	2015	3		2	3				0			0
AZ	Male	White	1	3		1	1	3	Medicare	0	0	0	0	1	1	0	0	0	0	1	1	1	2013	2	2	1	2014	76	2015	2015	1			1		2015	1	1	2015		0	Removed	1	0	301	0	2015	301	1
AZ	Male	White	3	3		1	1	3	Medicare	1	0	2	0	1	0	0	1	0	0	1	1	0				5	2013	62	2013	2013	3		1	3				0		2015	1
AZ	Female	White	1	2	110000	0	1	3	Contracted Special	1	0	3	0	0	1	1	0	1	0	1	0	1	2014		1	2	2013	43	2013	2013	1			1		2013	1	1	2015		0	Removed	0.257812	0.742188	132	380	2015	512	1
AZ	Male	American Indian/Alaskan Native	1	2	40000	0	1	1	Medicare	0	0	0	1	1	1	0	0	1	0	0	1	0				7	2015	60	2016	2016	1			1		2016	1	1	2017		0	Removed	1	0	291	0	2017	291	1
AZ	Male	American Indian/Alaskan Native	5	1	8400	0	0	2	Medicaid	1	0	2	2	1	1	0	0	0	1	0	1	1	2009	1	1	1	2016	57	2016	2016	3		5	3				0			0
AZ	Female	American Indian/Alaskan Native	2	1	25000	0	1	1	Medicare	1	0	2	2	1	1	1	1	1	0	0	1	1	2005	1	1	7	2012	50	2012	2013	1			1		2013	1	1			0	Removed	0.868154	0.131846	428	65	2014	493	3
AZ	Male	American Indian/Alaskan Native	1	2		0	1	2	Medicare	0	0	0	0	0	0	0	0	0	0	0	0	1	2014	1	1	7	2014	28	2015	2015	1			1		2015	2	1	2017		0	Removed	0.896933	0.103067	731	84	2017	815	1
AZ	Male	White	3	2	0	0	1	2	Medicaid	1	0	0	0	0	1	0	1	0	0	0	0	0				3	2014	47	2014	2015	3		1	3				0			0
AZ	Male	White	1	3	26400	0	1	3	Medi care	0	0	0	0	0	1	0	0	0	1	1	0	1	2013	1	1	2	2013	72	2013	2013	1			1		2014	1	1	2014		0	Removed	1	0	210	0	2014	210	1
AZ	Female	American Indian/Alaskan Native	3	2	30000	0	1	3	Medicare	1	0	2	1	1	1	0	0	0	0	0	1	1	2015	1	1	1	2016	62	2016	2016	1			1		2016	1	1			0	Active	1	0	341	0		341	0
AZ	Male	White	1	3	50000	1	1	3	Medicare	0	0	0	0	1	1	0	0	0	0	0	1	1	2012		1	1	2011	61	2012	2012	1			1		2012	1	1	2013	2016	1	Removed	1	0	424	0	2013	424	1
NV	Female	American Indian/Alaskan Native	3	3	59000	1	1	4	Contracted Special	0	0	0	1	1	1	0	0	0	0	0	1	1	2015	1	1	1	2015	54	2015	2015	1			1		2016	1	1			0	Removed	0.615385	0.384615	344	215	2017	559	3
AZ	Male	White	1	2		0	1	3	Medicare	1	0	0	1	1	1	1	1	0	0	0	1	0				1	2016	79	2016	2016	3		1	3				0			0
OH	Female	White	5	3		0	1	3	Medicare	0	0	3	0	0	0	0	0	0	0	0	0	1	2011		1	5	2015	51	2015	2015	1			1		2015	1	1			0	Removed	1	0	641	0	2017	641	3
AZ	Male	White	1	3	87000	0	1	4	MMSI	0	0	2	1	0	1	0	0	0	0	1	1	0				3	2015	69	2016	2016	3		1	3				0		2016	1
AZ	Male	White	1	3	36000	1	1	3	Medicare	1	0	3	0	0	1	0	0	0	0	0	0	0				7	2014	71	2014	2014	1			1		2014	1	1	2016		0	Removed	1	0	492	0	2016	492	1
NM	Female	American Indian/Alaskan Native	1	4		1	1	3	Medicare	1	0	2	1	0	1	0	1	0	0	1	0	1	2006	2	2	7	2012	61	2013	2013	1			1		2013	2	1		2014	1	Removed	0	1	0	471	2014	471	2
AZ	Male	White	1	2	100000	0	1	3	Medicare	0	0	0	0	1	1	0	0	0	0	1	1	0				1	2016	71	2016	2016	1			1		2016	1	1			0	Temporarily Inactive	0.174107	0.825893	78	370		448	0
AZ	Male	American Indian/Alaskan Native	3	3	0	0	1	2	Medicare	2	2	2	0	1	1	0	0	0	0	0	0	1	2015	1	1	1	2015	47	2015	2015	3		4	3				0			0
AZ	Male	White	1	2	84000	0	1	1	Medicare	1	0	2	0	0	1	1	0	0	1	1	0	1	2011	1	1	6	2011	66	2012	2012	1			1		2012	1	1	2012		0	Removed	1	0	179	0	2012	179	1
AZ	Female	White	1	2	37800	1	1	3	Medicare	2	0	0	0	1	1	0	0	0	0	0	1	0				1	2013	68	2013	2014	1			1		2014	2	1			0	Removed	0	1	0	1126	2017	1126	3
AZ	Female	American Indian/Alaskan Native	1			1	1	3	Medicare	0	0	0	0	1	1	0	0	0	0	0	1	1	2007	1	1	1	2011	51	2012	2012	1			1		2012	1	1	2015		0	Removed	0.720075	0.279925	697	271	2015	968	1
AZ	Female	American Indian/Alaskan Native	4	1	9252	0	1	1	Medicare	0	0	2	2	1	1	1	0	0	0	0	1	0				7	2015	51	2015	2015	3		5	3				0			0
AZ	Female	American Indian/Alaskan Native	4	3	24000	0	1	3	Medicare	0	0	0	1	0	0	0	0	0	0	1	0	1	2003	1	1	2	2012	64	2012	2012	2	2		1		2012	2	1			0	Removed	0	1	0	665	2014	665	3
AZ	Male	White	1	3	107000	1	1	4	Contracted Special	0	0	2	0	0	0	0	0	0	0	0	0	0				5	2012	65	2012	2012	1			1		2012	1	1	2013		0	Removed	1	0	368	0	2013	368	1
AZ	Female	White	1	2	85000	1	1	4	Contracted	0	0	0	0	0	1	0	0	0	0	0	0	0				6	2014	49	2014	2014	1			1		2014	2	1	2016		0	Removed	0.231492	0.768508	197	654	2016	851	1
AZ	Male	American Indian/Alaskan Native	1	2	42000	0	1	1	Medicare	1	0	2	1	1	0	0	1	0	1	0	1	1	2004	1	1	1	2012	59	2012	2012	3		1	3				0			0
AZ	Female	White	1	3	77000	0	1	3	Medicare	0	0	0	0	1	1	0	0	0	1	0	1	0				1	2012	55	2012	2013	2	4		3	4			0			0
AZ	Male	White	1	4	80000	1	1	4	Commercial	0	0	0	1	1	1	1	0	0	0	0	1	1	2015	1	1	7	2015	59	2016	2016	1			1		2016	2	1			0	Active	1	0	251	0		251	0
AZ	Male	White	1	4		0	1	3	Medicare PPO / PFFS	1	0	3	0	1	1	1	0	0	1	1	1	1	2011	1	1	1	2012	79	2012									0			0
AZ	Male	American Indian/Alaskan Native	1			0	1	3	Medicare	0	2	2	0	0	1	0	0	0	0	0	0	1	2012	2	2	2	2013	62	2013	2013	3		4	3				0			0
NM	Male	White	1	3	85000	0	1	3	Medicare	1	2	2	1	1	1	0	0	0	1	1	1	0				7	2016	68	2016	2016	1			1		2016	1	1		2017	1	Removed	0.583333	0.416667	165	118	2017	283	2
AZ	Male	American Indian/Alaskan Native	2	2		0	1	1	Medicare	1	0	2	0	1	1	1	0	0	0	0	1	1	2008	1	1	2	2015	66	2016	2016	1			1		2016	1	1	2016		0	Removed	1	0	15	0	2016	15	1
AZ	Male	White	1	2	6500	0	1	1	Medicare	1	0	0	0	0	1	0	0	0	0	0	0	1	2012	1	1	7		50	2012	2012	1			1		2012	1	1	2017		0	Removed	0.911569	0.0884313	1505	146	2017	1651	1
AZ	Male	White	1	3	60000	1	1	3	Medicare	0	0	0	0	0	1	0	0	0	0	0	0	1	2005		1	7	2012	31	2012	2012	1			1		2012	1	1			0	Removed	1	0	841	0	2015	841	3
AZ	Male	White	1	3	72000	1	1	4	Contracted Special	0	0	0	0	0	0	0	0	0	0	0	0	1	2014		1	5	2013	41	2013	2013	1			1		2013	1	1	2014		0	Removed	1	0	134	0	2014	134	1
AZ	Female	White	4	2	16188	1	1	3	Medicare	1	0	0	1	1	1	0	0	1	0	0	1	1	2011	1	1	6	2012	67	2012	2013	2	4		1		2013	1	1		2014	1	Removed	0.791461	0.208539	424	112	2014	536	2
AZ	Male	American Indian/Alaskan Native	5	2	13920	0	1	2	Medicaid	0	0	0	0	0	0	0	0	0	0	0	0	1	2012	1	1	7	2013	53	2013	2013	1			1		2013	2	1			0	Temporarily Inactive	0	1	0	1307		1307	0
AZ	Female	American Indian/Alaskan Native	2	1	8000	0	1	1	Medicare	0	2	2	0	0	1	0	0	0	0	0	0	1	2004	1	1	2	2014	23	2014	2014	2	4		3	4			0			0
AZ	Male	American Indian/Alaskan Native	1	2	8000	0	0	2	Medicaid	1	0	2	0	0	1	0	1	0	0	0	0	1	2005	1	1	6	2013	40	2013									0			0
AZ	Male	White	1	3		1	1	4	Contracted Special	0	0	0	0	0	1	0	0	0	0	0	0	1	2008	1	1	7	2014	33	2014	2014	1			1		2014	1	1	2016		0	Removed	1	0	755	0	2016	755	1
AZ	Male	American Indian/Alaskan Native	5	1	36000	0	1	2	Medicaid	0	3	2	1	0	1	0	0	0	0	0	0	1	2008	1	1	3	2016	32	2016	2017	3		4	3				0			0
AZ	Female	American Indian/Alaskan Native	5	1	45000	1	1	4	Contracted	1	2	2	0	0	0	0	0	0	0	0	0	1	2016	1	1	5	2016	43	2016	2017	2	4		1				0			0
AZ	Female	White	2	3	0	0	1	2	Medicaid	0	0	0	0	0	1	0	0	0	0	0	0	1	2011	1	1	2	2012	24	2012	2012	1			1		2012	1	1	2014		0	Removed	1	0	572	0	2014	572	1
AZ	Male	American Indian/Alaskan Native	4	2	9720	0	0	3	Medicare	2	0	1	0	0	1	1	1	0	0	0	0	1	2004	2	2	6	2012	57	2013	2013	3		1	3				0			0
AZ	Male	American Indian/Alaskan Native	1	2	8000	0	1	1	Medicare	1	0	2	0	1	1	0	0	0	0	0	1	1	2009	1	1	1	2013	65	2014	2014	1			1		2014	1	1	2014		0	Removed	1	0	298	0	2014	298	1
AZ	Male	American Indian/Alaskan Native	1	2	90000	0	1	1	Medicare	1	0	2	1	1	1	0	0	1	0	0	1	1	2009	1	1	1	2012	68	2012	2012	1			1		2012	1	1	2014		0	Removed	1	0	849	0	2014	849	1
AZ	Male	White	1	3	25200	1	1	3	Medicare	0	0	0	0	0	1	0	0	0	0	0	0	1	2012	1	1	6	2012	41	2012	2012	2	5		3	4			0			0
AZ	Male	American Indian/Alaskan Native	5	1	7000	1	1	1	Medicare	0	0	0	0	0	0	0	0	0	0	0	0	1	2009	1	1	6	2012	42	2012	2012	1			1		2013	1	1			0	Removed	0.137863	0.862137	209	1307	2017	1516	3
AZ	Male	American Indian/Alaskan Native	1	3	35000	0	1	1	Medicare	1	2	2	1	1	1	0	0	0	1	0	1	1	2009	1	1	1	2012	42	2012	2012	1			1		2012	1	1	2015		0	Removed	0.925781	0.0742188	948	76	2015	1024	1
AZ	Male	American Indian/Alaskan Native	1	1	9000	0	1	2	Medicare	0	0	0	1	1	1	1	0	0	0	0	1	1	2012	1	1	1	2014	62	2014	2014	2	4		3	4			0			0
AZ	Male	White	1	3	50000		1	3	Medicare	0	0	3	0	1	1	0	0	0	0	0	1	1	2014		1	7	2013	65	2013	2013	1			1		2013	2	1	2014		0	Removed	0.418103	0.581897	194	270	2014	464	1
AZ	Female	White	5	3	14400	1	1	1	Medicare	0	0	0	1	0	1	0	0	0	0	0	0	0				5	2016	60	2016	2016	1			1		2016	2	1			0	Active	0.878788	0.121212	377	52		429	0
AZ	Female	White	3	4	14400	0	1	4	Contracted	0	0	2	0	0	1	0	0	0	0	0	0	0				5	2015	51	2015									0			0
AZ	Female	American Indian/Alaskan Native	5	1	7440	0	1	1	Medicare	0	0	2	0	1	0	0	0	0	0	0	1	1	2009	1	1	1	2012	47	2012	2012	2	3		1		2013	1	1			0	Temporarily Inactive	0.404866	0.595134	649	954		1603	0
AZ	Male	White	5	2	19200	0	1	1	Medicare	0	0	0	0	0	1	0	0	0	0	0	0	0				7	2014	54	2014	2015	3		1	3				0			0
AZ	Male	White	1	3		0	1	3	Medicare	1	0	2	0	0	1	0	1	0	0	1	0	0				5	2012	66	2012	2012	1			1		2013	2	1	2016		0	Removed	0.121035	0.878965	145	1053	2016	1198	1
AZ	Female	American Indian/Alaskan Native	1	2	50000	0	1	4	Contracted	1	0	2	1	1	1	0	0	0	0	0	1	1	2015	1	2	5	2012	61	2013	2013	1			1		2013	1	1	2015		0	Removed	1	0	946	0	2015	946	1
AZ	Male	American Indian/Alaskan Native	1	2	36000	0	1	4	Contracted	1	0	0	0	0	1	0	0	0	0	0	0	1	2010	1	1	2	2010	58	2012	2012	2	1		1		2012	1	1		2015	1	Removed	0.205674	0.794326	172	662	2015	834	2
AZ	Male	American Indian/Alaskan Native	1	2	13000	0	1	1	Medicare	1	0	2	0	1	0	0	0	0	0	0	1	1	2005	1	1	1	2012	64	2013	2013	2	3		3	4			0		2013	1
AZ	Male	White	1	2	32280	0	1	3	Medicare	0	0	0	1	0	1	0	0	0	0	1	0	1	2013	1	1	2	2014	48	2015	2015	3		4	3				0			0
CO	Male	White	3	3	66000	1	1	4	Contracted	1	0	0	0	1	1	0	0	0	0	0	1	1	2011	1	1	1	2012	36	2012	2012	1			1		2012	1	1	2012		0	Removed	1	0	59	0	2012	59	1
NM	Male	American Indian/Alaskan Native	1	2	42000	0	1	3	Medicare	1	0	3	0	0	1	0	0	0	0	0	0	1	2014	2	2	6	2016	69	2016									0			0
AZ	Male	American Indian/Alaskan Native	5	3	8000	0	1	1	Self-Pay	1	2	2	0	0	0	0	0	0	0	0	0	0				5	2012	24	2013	2013	1			1		2013	1	1			0	Removed	0	1	0	1545	2017	1545	3
NV	Female	White	3	3	12600	0	1	3	Medicare	1	0	1	0	0	1	0	0	0	0	1	0	1	2014	1	1	2	2010	70	2015	2015	1			1		2015	1	1	2016		0	Removed	1	0	138	0	2016	138	1
AZ	Female	American Indian/Alaskan Native	1	4	12000	1	1	3	Medicare	0	0	2	0	1	0	0	0	0	0	0	1	1	2010		2	7	2015	45	2015	2016	1			1		2016	1	1	2016		0	Removed	1	0	133	0	2016	133	1
AZ	Male	White	1	1	70000	0	1	4	Contracted	0	0	2	0	0	1	1	0	0	0	0	0	1	2012	1	1	6	2013	63	2013	2013	1			1		2013	2	1	2015		0	Removed	0.643836	0.356164	470	260	2015	730	1
AZ	Female	White	2	3	65000	1	1	1	Medicare HMO	1	0	2	0	0	1	0	0	0	0	0	0	1	2012	2	2	2	2012	58	2012	2012	1			1		2012	2	1	2013		0	Removed	0.389791	0.610209	168	262	2013	430	1
AZ	Female	American Indian/Alaskan Native	4	3	7000	0	1	3	Medicare PPO / PFFS	0	0	0	1	0	1	1	1	1	0	0	0	1	2011	1	2	7	2012	57	2012	2013	3		4	3				0			0
AZ	Female	American Indian/Alaskan Native	1	2	32000	0	1	1	Medicare	0	0	0	1	1	1	0	0	0	0	0	1	1	2008	1	1	1	2013	72	2013									0			0
AZ	Male	American Indian/Alaskan Native	3	2	40000	0	0	1	Medicare	0	0	2	1	1	1	0	0	0	0	0	1	1	2009	1	1	1	2012	46	2013	2013	1			1		2013	1	1			0	Temporarily Inactive	0.330037	0.669963	534	1084		1618	0
AZ	Male	American Indian/Alaskan Native	3	2	13000	0	1	1	Medicare	0	2	2	0	1	1	1	0	0	0	0	1	1	2015	1	1	1	2012	54	2012									0			0
FL	Male	White	1	2	77000	0	1	3	Medicare	1	0	2	0	0	1	0	0	0	0	0	0	0				4	2011	65	2013									0			0
AZ	Male	White	3	1		1	1	2	Medicaid	1	0	0	0	0	1	0	0	0	0	0	0	1	2010	1	1	3	2012	55	2012	2012	1			1		2012	1	1	2013		0	Removed	1	0	120	0	2013	120	1
AZ	Male	American Indian/Alaskan Native	4	1	6800	0	1	2	Self-Pay	1	0	2	0	1	1	0	0	0	0	0	1	1	2011	1	1	1	2011	61	2012									0			0
AZ	Male	American Indian/Alaskan Native	5	3	26000	1	1	1	Medicare	0	0	2	0	1	1	0	0	0	0	0	1	1	2009	1	1	1	2014	44	2014	2014	1			1		2014	1	1	2015		0	Removed	1	0	508	0	2015	508	1
AZ	Female	White	4	2	27492	0	1	3	3	1	0	0	0	1	1	0	0	0	0	0	1	1	2010	1	1	1	2012	64	2012	2013	1			1		2013	1	1	2013		0	Removed	1	0	135	0	2013	135	1
AZ	Female	White	5	3	7848	0	0	1	Medicare	0	0	0	1	0	1	1	0	0	0	0	0	1	2010	2	2	2	2012	58	2012									0			0
AZ	Female	American Indian/Alaskan Native	4	1	7000	0	1	1	Medicare	0	0	2	1	1	1	1	0	0	0	0	1	1	2011	1	1	1	2011	71	2012	2012	3		5	3				0			0
AZ	Female	American Indian/Alaskan Native	1	1	7000	0	1	1	Medicare	0	0	0	0	0	1	0	0	0	0	0	0	1	2012	1	1	2	2013	47	2014	2014	1			1		2014	1	1			0	Removed	0.495495	0.504505	495	504	2016	999	3
AZ	Female	American Indian/Alaskan Native	1	2	0	0	1	3	Contracted Special	0	0	0	1	1	1	0	0	0	0	0	0	1	2014	1	1	1	2014	56	2015	2016	3		4	3				0			0
AZ	Female	American Indian/Alaskan Native	1	3	24000	0	1	1	Medicare	1	0	2	1	1	1	0	0	0	0	0	1	1	2011	1	1	1	2011	55	2012	2012	1			1		2013	1	1			0	Removed	0	1	0	1338	2017	1338	3
AZ	Female	American Indian/Alaskan Native	5	1	8000	0	1	1	Medicare	1	0	2	0	1	1	0	0	0	0	0	1	1	2011	1	1	1	2012	50	2012	2012	2	4		3	4			0		2015	1
NM	Male	American Indian/Alaskan Native	5	3	5580	0	1	2	Medicaid	0	0	0	0	1	1	0	0	0	0	0	1	1	2011	2	2	1	2012	38	2012	2012	3		5	3				0			0
AZ	Female	American Indian/Alaskan Native	4	2		0	1	1	Medicare	0	0	0	1	1	1	1	0	0	0	0	1	1	2011	1	1	1	2012	64	2012	2012	1			1		2013	2	1		2016	1	Removed	0	1	0	1125	2016	1125	2
AZ	Male	White	1	2	75000	1	0	4	Commercial	1	2	2	1	0	1	0	0	0	0	0	0	0				4	2013	58	2014	2014	1			1		2014	1	1			0	Active	0.695974	0.304026	847	370		1217	0
AZ	Female	White	4	3	32000	0	0	1	Medicare	0	0	0	2	0	1	0	0	0	0	0	0	1	2011	1	1	3	2012	77	2012	2012	3		5	3				0		2012	1
AZ	Male	White	1	3	75000	0	1	4	Contracted	1	1	3	0	0	1	1	0	0	0	1	0	0				5	2013	64	2013									0			0
AZ	Male	White	1	2	46000	0	1	3	Medicare HMO	0	2	2	0	1	1	1	0	0	0	0	1	1	2012		1	1	2012	49	2012	2013	1			1		2013	2	1	2014		0	Removed	0.463287	0.536713	265	307	2014	572	1
AZ	Male	American Indian/Alaskan Native	2	2	9000	0	1	4	Commercial	1	0	2	0	1	1	0	0	0	1	0	1	0				1	2011	37	2012	2012	1			1		2013	1	1		2015	1	Removed	0	1	0	761	2015	761	2
AZ	Male	American Indian/Alaskan Native	5	2	20000	1	0	3	Medicare	1	2	1	0	1	1	0	0	0	0	0	1	1	2011	1	1	1	2011	41	2012	2012	3		4	3				0			0
TX	Male	White	3	3	18240	1	1	1	Medicare	0	0	3	0	0	1	1	0	0	0	0	0	1	2009	1	1	3	2013	69	2013	2013	3		2	3				0			0
AZ	Male	American Indian/Alaskan Native	1	2		0	1	1	Medicare	1	0	2	0	1	1	1	0	0	0	0	0	1	2011	1	2	1	2011	54	2012	2013	1			1		2013	2	1		2014	1	Removed	0.493213	0.506787	104	107	2014	211	2
AZ	Male	American Indian/Alaskan Native	1	3	1000	0	1	1	Medicare	0	0	0	1	0	1	0	0	0	0	0	0	1	2011	2	2	2	2011	49	2012	2012	1			1		2013	1	1	2016		0	Removed	0.319052	0.680948	350	747	2016	1097	1
AZ	Male	White	1	3	196651	0	1	4	Contracted	0	0	3	0	1	1	1	0	0	0	0	1	0				7	2015	52	2015									0			0
AZ	Male	American Indian/Alaskan Native	3	1	8000	0	1	1	Medicare	0	0	2	2	1	1	0	0	0	0	0	1	1	2010	1	1	1	2011	55	2012	2012	1			1		2012	1	1			0	Temporarily Inactive	0.180755	0.819245	340	1541		1881	0
AZ	Female	White	5	4	40800	0	1	3	Medicare	0	0	0	0	0	1	1	0	1	0	1	0	1	2009	2	2	6	2012	76	2012	2012	1			1		2012	1	1			0	Removed	0.855196	0.144804	502	85	2014	587	3
AZ	Male	American Indian/Alaskan Native	1	3	50000	0	1	1	Medicare	0	0	0	2	1	1	1	0	1	1	0	1	1	2006	1	1	1	2011	70	2012	2012	3		1	3				0			0
CA	Male	White	1	3		0	1	3	Medicare	0	0	2	1	0	1	0	0	0	0	0	0	1	2012		1	2	2011	69	2012	2012	1			1		2012	1	1	2013	2014	1	Removed	1	0	331	0	2013	331	1
AZ	Female	American Indian/Alaskan Native	5	2	10000	0	1	1	Medicaid	0	0	0	1	0	1	0	0	0	0	0	0	0				7	2015	30	2016	2016	1			1		2016	1	1			0	Active	1	0	348	0		348	0
AZ	Female	American Indian/Alaskan Native	3	3	12000	0	0	1	Medicare	1	2	2	1	1	1	0	1	1	0	0	1	1	2011	1	1	1	2011	62	2012									0			0
AZ	Female	White	1	2		0	1	3	Medicare	0	0	0	0	0	1	0	0	0	0	0	0	1	2012	2	2	6	2013	72	2014									0			0
CA	Male	White	2	3	96000	1	1	3	Medicare	0	0	2	0	0	1	0	0	0	0	0	0	1	2009	1	1	7	2011	39	2012	2012	2	2		1		2012	2	1			0	Removed	0	1	0	588	2014	588	3
AZ	Male	American Indian/Alaskan Native	5	2	15000	0	1	1	Medicare	1	0	1	1	1	1	0	0	0	0	0	1	1	2011	1	1	1	2011	49	2012	2012	1			1		2012	1	1			0	Temporarily Inactive	0.0204617	0.979538	39	1867		1906	0
OK	Female	White	1	2	50000	0	1	1	Medicare	1	0	2	0	1	0	0	0	0	0	0	1	1	2008	2	2	1	2012	64	2012	2012	1			1		2012	1	1	2012		0	Removed	1	0	76	0	2012	76	1
AZ	Male	American Indian/Alaskan Native	5	3	0	0	1	2	Contracted	0	0	0	0	0	1	0	0	0	0	0	0	1	2014	1	2	6	2011	19	2012	2012	1			1		2012	1	1	2014		0	Removed	1	0	769	0	2014	769	1
AZ	Female	American Indian/Alaskan Native	2	2	10644	0	0	2	Medicaid	1	2	2	1	1	1	0	0	0	0	0	1	1	2011	1	1	1	2011	47	2012	2013	3		4	3				0			0
AZ	Female	White	1	3	72000	0	1	3	Medicare	0	0	0	1	1	1	0	0	0	0	0	1	1	2007	1	1	1	2012	68	2012	2012	1			1		2013	2	1		2014	1	Removed	0	1	0	653	2014	653	2
AZ	Male	American Indian/Alaskan Native	5	1	8000	0	1	1	Medicare	1	2	2	0	0	1	0	0	0	0	0	0	1	2010	1	1	6	2011	37	2012	2012	1			1		2012	1	1			0	Temporarily Inactive	0.259033	0.740967	509	1456		1965	0
AZ	Male	American Indian/Alaskan Native	3	2	6000	0	1	1	Medicare	0	0	2	0	0	0	0	0	0	0	0	0	1	2010	1	1	2	2011	61	2012	2012	1			1		2012	1	1		2014	1	Removed	1	0	529	0	2014	529	2
AZ	Male	White	1	3	27000	0	1	3	Medicare	1	0	2	1	1	1	1	0	0	0	0	1	0				1	2012	69	2012									0		2013	1
AZ	Female	White	1	3	37500	0	1	3	HMO Contract	0	0	0	2	1	1	0	0	0	0	0	1					7	2013	65	2014									0			0
AZ	Male	American Indian/Alaskan Native	5	3	7500	0	0	2	Self-Pay	1	2	2	1	0	0	0	0	0	0	0	0	1	2002	1	1	6	2012	38	2012	2012	2	4		3	4			0			0
AZ	Male	American Indian/Alaskan Native	2	3	53000	1	1	1	Medicare	1	2	2	1	1	1	0	0	0	0	0	1	1	2011	1	2	1	2012	48	2013	2013	1			1		2013	2	1			0	Temporarily Inactive	0	1	0	1518		1518	0
NV	Male	White	2	2	5568	0	1	1	Medicare	2	0	3	0	0	1	0	0	0	0	0	0	1	2011	2	2	2	2012	33	2012	2012	2	1		1		2012	1	1	2013		0	Removed	0.968254	0.031746	426	14	2013	440	1
AZ	Male	White	3	3	32000	1	0	4	Contracted Special	1	0	2	0	1	1	0	0	0	0	0	1	0				1	2012	58	2012									0			0
AZ	Female	American Indian/Alaskan Native	1	3		1	1	3	Medicare	1	0	0	0	0	1	0	0	0	0	0	0	1	2011	1	1	2	2012	64	2012	2012	1			1		2012	2	1			0	Temporarily Inactive	0.247921	0.752079	477	1447		1924	0
NV	Female	White	3	3	64000	1	1	3	Medicare	2	0	0	0	0	1	1	1	0	0	1	0	1	2008	1	1	4	2013	64	2013	2013	3		2	3				0			0
AZ	Male	White	2	2	52400	0	1	3	Medicare	1	0	2	0	1	1	1	0	0	1	0	1	0				1	2012	74	2012	2012	1			1		2012	2	1		2015	1	Removed	0	1	0	1202	2015	1202	2
AZ	Male	White	1	1	55200	0	1	3	Medicare	0	0	2	1	1	1	1	0	0	0	0	1	1	2013	1	1	1	2013	62	2013	2014	1			1		2014	1	1	2015		0	Removed	1	0	475	0	2015	475	1
AZ	Male	American Indian/Alaskan Native	1	3	60000	1	1	4	HMO	0	0	0	0	1	1	0	0	0	0	0	1	1	2012	1	2	1	2012	40	2012	2012	2	1		1		2012	2	1			0	Removed	0.283302	0.716698	302	764	2015	1066	3
AZ	Male	American Indian/Alaskan Native	5	2	26000	0	0	1	Medicare	0	0	0	1	1	1	0	0	0	0	0	1	1	2011	1	1	1	2012	45	2012	2012	1			1		2012	2	1		2016	1	Removed	0.661585	0.338415	846	432	2016	1278	2
AZ	Male	American Indian/Alaskan Native	1	2	8000	0	1	2	Medicaid No Auth	1	0	2	2	1	1	0	1	0	0	0	1	0				1	2012	59	2012	2012	1			1		2012	1	1			0	Temporarily Inactive	0.504	0.496	882	868		1750	0
AZ	Male	White	1	4	114000	0	1	3	Medicare	1	0	2	2	1	1	1	0	0	1	0	1	1	2010	1	1	1	2012	67	2012	2012	3		5	3				0			0
AZ	Female	White	3	2	12852	0	1	3	Medicare	0	0	0	2	1	1	0	0	0	0	0	1	1	2012	1	1	1	2012	63	2012	2012	1			1		2012	2	1	2013		0	Removed	0	1	0	465	2013	465	1
AZ	Male	American Indian/Alaskan Native	3	1	28000	0	1	1	Medicare	1	0	2	0	0	1	0	0	0	0	0	0	1	2001	1	1	2	2012	31	2012	2012	1			1		2012	1	1	2016		0	Removed	0	1	0	1492	2016	1492	1
AZ	Male	American Indian/Alaskan Native	3	3	24000	0	1	2	Medicare	0	0	2	1	1	0	1	0	0	0	0	1	1	2012	1	1	1	2012	68	2015	2016	3		1	3				0			0
AZ	Male	American Indian/Alaskan Native	5	3	9000	0	0	1	Medicare	1	0	0	0	1	1	1	0	0	0	0	1	1	2012	1	1	1	2012	58	2013	2013	2	4		3	4			0		2015	1
AZ	Male	American Indian/Alaskan Native	1	1	8000	0	1	1	Medicare	0	0	0	0	0	0	0	0	0	0	0	0	0				5	2012	55	2013									0			0
AZ	Male	White	1	2	46800	0	1	3	Medicare	0	0	0	2	1	1	0	0	0	0	0	1	0				1	2012	68	2012	2012	1			1		2012	1	1	2013		0	Removed	1	0	481	0	2013	481	1
AZ	Male	American Indian/Alaskan Native	1	3	15000	0	1	1	Medicare	1	2	2	1	1	1	0	1	0	0	0	1	1	2012	1	1	1	2012	63	2012	2012	1			1		2012	2	1			0	Removed	0.691473	0.308527	446	199	2014	645	3
NV	Male	American Indian/Alaskan Native	1	3	100000	1	1	3	Medicare	1	2	2	0	1	1	0	1	0	0	0	1	1	2008	1	1	1	2012	48	2013	2013	1			1		2013	2	1		2014	1	Removed	0.752119	0.247881	258	85	2014	343	2
TX	Female	White	2	1	49500	0	1	1	Medicare	0	2	0	0	1	1	0	0	0	0	0	1	1	2011	2	2	1	2012	32	2012	2012	1			1		2012	2	1			0	Removed	0.741971	0.258029	670	233	2014	903	3
AZ	Male	American Indian/Alaskan Native	1	3	43000	0	1	3	Medicare	0	2	2	1	0	1	0	0	0	0	0	0	1	2012	1	1	2	2012	41	2012	2012	1			1		2012	1	1			0	Removed	0.27031	0.72969	366	988	2016	1354	3
AZ	Female	White	3	2	12360	0	1	4	Commerical	0	0	0	0	0	0	0	0	0	0	0	0	1	2012	2	2	2	2012	31	2012	2012	1			1		2012	2	1	2014		0	Removed	0.12549	0.87451	96	669	2014	765	1
AZ	Male	American Indian/Alaskan Native	1	2	88000	1	1	3	Medicare	1	2	2	1	1	1	1	0	0	0	0	1	1	2012	1	1	1	2013	57	2013	2013	2	4		3	4			0			0
AZ	Male	American Indian/Alaskan Native	4	1	25000	0	0	4	Commercial	1	2	2	1	1	0	0	0	0	0	0	0	1	2011	1	1	1	2012	50	2013	2013	1			1		2013	1	1			0	Removed	0.804598	0.195402	1120	272	2016	1392	3
AZ	Female	American Indian/Alaskan Native	2	2	25000	1	0	4	Medicare	0	0	1	0	1	1	0	0	0	0	0	1	0				1	2012	33	2012	2012	1			1		2012	1	1		2016	1	Removed	0.185511	0.814489	260	1143	2016	1403	2
AZ	Male	American Indian/Alaskan Native	1	1	9000	0	1	1	Medicare	1	0	2	1	1	0	0	0	0	0	0	1	1	2011	1	1	1	2012	59	2012	2012	2	4		1		2013	2	1			0	Temporarily Inactive	0	1	0	1517		1517	0
AZ	Male	American Indian/Alaskan Native	1	2	13000	0	0	1	Medicare	0	0	2	0	1	1	0	0	0	1	0	1	1	2012	1	1	1	2012	54	2012	2012	1			1		2012	2	1			0	Removed	0	1	0	422	2013	422	3
AZ	Male	White	1	3	65000	1	1	3	Medicare	1	0	3	0	1	1	1	0	0	0	0	1	1	2013		1	1	2012	65	2012	2012	1			1		2012	1	1	2013		0	Removed	0.692042	0.307958	199	89	2013	288	1
AZ	Female	American Indian/Alaskan Native	1	2	15000	0	1	3	Medicare	1	0	2	2	1	1	1	0	0	0	0	1	1	2011	1	1	7	2012	63	2012	2013	3		3	3				0		2013	1
AZ	Male	American Indian/Alaskan Native	1	2	35000	1	1	1	Medicare	1	0	2	0	1	1	0	0	0	0	0	1	1	2011	2	2	1	2012	40	2012	2012	1			1		2012	1	1			0	Temporarily Inactive	0.692266	0.307734	1289	573		1862	0
AZ	Male	White	1	3	78000	1	1	3	Medicare	1	0	2	0	1	1	1	0	0	0	0	1	0				1	2012	64	2012									0			0
AZ	Female	American Indian/Alaskan Native	1	1	5000	0	1	1	Medicare	0	0	2	0	0	0	0	0	0	0	0	0	1	2011	1	1	2	2012	64	2012	2012	1			1		2012	1	1			0	Temporarily Inactive	0.426875	0.573125	791	1062		1853	0
CA	Male	White	1	2	150000	1	1	4	Contracted Special	1	0	2	0	1	1	1	0	0	0	1	1	0				1	2012	77	2012									0			0
AZ	Female	American Indian/Alaskan Native	4	1	8000	0	0	1	Medicare	0	0	2	1	1	1	0	0	0	0	0	1	1	2000	1	1	1	2012	49	2012	2012	3		4	3				0			0
AZ	Female	American Indian/Alaskan Native	1	3	24000	0	1	2	Medicare	0	0	0	0	0	1	0	0	0	0	0	0	1	2010	1	1	2	2012	37	2012	2012	1			1		2013	1	1	2013		0	Removed	0.0098765	0.990123	3	277	2013	280	1
AZ	Male	American Indian/Alaskan Native	5	2	60000	1	0	1	Medicare	1	2	2	0	1	1	0	0	0	0	0	1	1	2011		2	1	2012	43	2013	2013	1			1		2013	1	1	2015		0	Removed	0.737486	0.262514	663	236	2015	899	1
NV	Female	White	5	2	180000	0	1	4	Medicare	2	0	0	0	0	1	0	0	0	0	0	0	0				1	2012	52	2012	2012	1			1		2012	2	1	2013		0	Removed	1	0	80	0	2013	80	1
AZ	Male	American Indian/Alaskan Native	3	2	43000	0	1	3	Medicare	0	0	2	1	1	1	0	0	0	0	0	1	1	2011	1	1	1	2012	58	2012	2013	1			1		2013	2	1			0	Removed	0	1	0	1044	2016	1044	3
AZ	Female	White	1	4	25200	1	1	4	Commercial	1	2	3	0	0	1	0	0	0	0	0	0	0				2	2012	48	2012	2012	1			1		2012	1	1	2013		0	Removed					2013	292	1
AZ	Male	White	1	3	40000	1	1	3	Medicare	0	0	1	0	0	0	0	0	0	0	0	0	0				6	2012	75	2012	2012	1			1		2012	1	1	2013		0	Removed	1	0	476	0	2013	476	1
AZ	Male	American Indian/Alaskan Native	1	1	35000	0	1	1	Medicare	0	0	0	0	1	1	1	0	0	0	0	1	1	2012	1	1	1	2012	76	2012	2012	3		1	3				0		2012	1
AZ	Male	American Indian/Alaskan Native	4	2	36000	0	1	4	Medicare	1	2	2	0	1	1	1	0	0	0	0	1	1	2012	1	2	1	2012	61	2012	2012	1			1		2012	2	1	2014		0	Removed	1	0	476	0	2014	476	1
AZ	Male	American Indian/Alaskan Native	1	2	10000	0	1	1	Medicare	0	0	2	1	1	1	0	1	0	0	0	1	1	2011		1	1	2012	61	2012	2014	1			1		2015	1	1	2015		0	Removed	1	0	284	0	2015	284	1
AZ	Male	American Indian/Alaskan Native	5	2	34000	1	1	4	Contracted	1	0	2	0	1	1	0	0	0	0	0	0	0				1	2012	53	2013	2013	1			1		2013	1	1			0	Removed	0.690559	0.309441	395	177	2015	572	3
AZ	Male	American Indian/Alaskan Native	1	3	6000	0	1	1	Medicare	1	2	2	1	1	0	0	0	0	0	0	1	1	2012	1	1	5	2013	62	2013	2013	2	4		3	4			0			0
AZ	Male	American Indian/Alaskan Native	4	1	36000	0	1	1	Medicare	1	0	2	2	1	0	0	0	0	0	0	1	1	2010	1	1	1	2012	77	2012									0			0
AZ	Female	American Indian/Alaskan Native	5	2	13000	0	1	1	Medicare	0	0	0	2	1	1	1	1	0	1	0	1	1	2012	2	2	1	2012	43	2012									0		2013	1
AZ	Female	American Indian/Alaskan Native	1	2	8000	0	0	2	Medicare	0	0	0	1	1	1	0	0	0	0	0	1	1	2011	2	2	1	2012	53	2012	2012	2	1		1		2014	1	1	2016		0	Removed	0.504736	0.495264	372	366	2016	738	1
AZ	Female	White	1	3	72000	0	1	4	Contracted	0	0	3	1	1	1	0	1	0	0	1	1	0				1	2014	51	2015									0		2015	1
AZ	Male	American Indian/Alaskan Native	1	2	11000	0	1	1	Medicare	2	0	1	0	1	1	0	0	0	0	0	1	1	2009	1	1	1	2014	47	2014	2014	2	4		3	4			0			0
UT	Male	American Indian/Alaskan Native	5	1	7200	0	1	1	Medicare	2	0	2	1	1	1	1	0	0	0	0	1	1	2011	1	1	1	2012	57	2012	2012	1			1		2013	1	1			0	Temporarily Inactive	0.253251	0.746749	409	1206		1615	0
AZ	Female	White	1	2	8000	0	1	1	Medicare	0	0	0	1	0	0	0	0	0	0	0	0	1	2009	1	1	5	2012	52	2012	2012	2	2		3	2			0			0
TX	Male	White	1	3		1	1	4	Self-Pay	0	0	3	0	0	1	0	0	0	0	0	0	0				2	2012	37	2012	2012	1			1		2012	1	1			0	Temporarily Inactive	0.279264	0.720736	501	1293		1794	0
NV	Female	White	1	2	48000	0	1	3	3	2	0	0	0	0	1	1	0	0	0	0	0	1	2001	2	2	2	2012	67	2012	2012	1			1		2012	1	1			0	Removed	0.572488	0.427512	849	634	2016	1483	3
AZ	Female	White	3	3	30576	0	1	3	Medicare PPO / PFFS	1	0	2	2	1	0	0	0	0	0	1	1	0				1	2012	66	2012									0			0
NV	Male	White	2	3	48000	1	1	4	Commercial	0	0	2	0	1	1	0	0	0	0	0	1	0				1	2012	41	2012	2012	1			1		2012	2	1			0	Temporarily Inactive	0.764039	0.235961	1347	416		1763	0
AZ	Male	American Indian/Alaskan Native	2	3	9000	0	1	1	Medicare	0	2	1	0	1	1	0	0	0	0	0	1	1	2012	1	2	6	2012	41	2012	2012	1			1		2012	2	1	2015		0	Removed	0.0405941	0.959406	41	969	2015	1010	1
AZ	Male	American Indian/Alaskan Native	1	2	30000	1	1	4	Self-Pay	1	2	2	0	1	1	0	0	0	0	0	1	1	2011	1	1	6	2012	47	2012	2012	1			1		2012	1	1	2013		0	Removed	1	0	117	0	2013	117	1
AZ	Female	American Indian/Alaskan Native	5	2	9000	0	1	1	Medicare	1	0	2	1	1	1	0	0	0	0	0	1	1	2010	1	1	1	2012	55	2012	2012	1			1		2012	2	1			0	Removed	0.282051	0.717949	418	1064	2016	1482	3
AZ	Male	White	3	2	38400	1	1	4	Contracted Special	1	2	3	0	0	1	0	0	0	0	1	0	0				4	2015	62	2015									0			0
AZ	Female	White	3	2	10800	0	0	1	Medicare	1	0	0	1	0	1	0	0	0	0	0	0	1	2011	1	1	3	2012	42	2012	2012	3		5	3				0			0
CA	Male	White	1	4	150000	1	1	4	Contracted	0	0	0	0	0	1	0	0	0	0	0	0	0				4	2012	56	2012									0			0
AZ	Male	White	5	3		0	1	2	Medicare	1	2	2	0	1	1	0	0	0	0	0	1	1	2012	2	2	1	2012	34	2012									0			0
AZ	Male	American Indian/Alaskan Native	2	1	14400	0	1	1	Medicare HMO	1	0	1	0	0	1	0	0	0	0	1	0	0				4	2012	55	2012	2012	1			1		2012	1	1	2016		0	Removed	0.733803	0.266197	1041	378	2016	1419	1
AZ	Male	American Indian/Alaskan Native	1	3	24000	0	1	4	Medicare	1	0	2	1	0	1	0	0	1	0	1	0	0				7	2012	52	2012	2012	1			1		2012	1	1	2013		0	Removed	1	0	158	0	2013	158	1
AZ	Female	White	2	2	33600	0	1	3	Medicare HMO	0	0	0	0	0	1	0	1	0	0	1	0	0				5	2012	67	2012	2012	1			1		2012	1	1		2016	1	Removed	0.42126	0.57874	532	730	2016	1262	2
AZ	Female	White	5	3	36000	1	1	1	Medicare	0	0	0	0	0	1	0	0	0	0	0	0	1	2008	1	1	6	2012	50	2012	2012	1			1		2012	1	1	2015		0	Removed	1	0	823	0	2015	823	1
AZ	Male	American Indian/Alaskan Native	1	4	46000	0	1	3	Medicare	1	0	2	1	1	1	1	0	0	1	0	1	1	2012	1	1	1	2012	68	2012	2012	3		5	3				0			0
AZ	Female	American Indian/Alaskan Native	1	2	7000	0	1	1	Medicare	0	0	2	1	1	1	0	1	0	0	0	1	1	2007	1	1	2	2012	54	2012	2012	1			1		2012	1	1	2012		0	Removed	1	0	29	0	2012	29	1
AZ	Male	White	1	2	43200	0	1	4	Contracted	0	0	0	2	1	1	0	0	0	1	0	1	1	2011	1	1	1	2012	62	2012	2012	3		1	3				0			0
AZ	Male	White	5	2	0	1	1	4	Contracted Special	0	0	0	0	0	1	0	0	0	0	0	0	0				2	2012	19	2012	2012	1			1		2012	1	1	2012		0	Removed	1	0	70	0	2012	70	1
AZ	Female	White	1	2	0	0	1	4	Contracted Special	0	0	3	1	1	1	1	0	0	0	0	1	1	2012	1	1	1	2012	58	2012	2012	3		1	3				0			0
NM	Male	American Indian/Alaskan Native	5	1	8400	0	1	1	Medicalre	1	0	2	2	1	1	0	0	0	0	0	1	1	2012	1	1	1	2012	53	2012	2012	2	4		3	4			0			0
AZ	Male	White	4	4	26000	0	0	3	Medicare	1	0	2	0	0	0	0	0	0	0	1	0	1	2011	1	1	5	2012	73	2012	2012	3		2	3				0			0
AZ	Female	White	1	2	150000	0	1	4	Contracted	1	0	2	0	0	1	0	0	0	0	1	0	0				3	2012	58	2012	2012	2	5		1		2013	2	1	2014		0	Removed	0.728814	0.271186	215	80	2014	295	1
NV	Male	White	1	2	48000	1	1	3	Contracted Special	1	0	3	0	1	1	1	0	0	0	0	1	0				1	2012	67	2012									0			0
AZ	Male	American Indian/Alaskan Native	1	1	60000	0	1	3	Medicare	1	0	2	1	1	1	1	0	0	0	0	1	1	2012	1	1	1	2013	72	2013	2013	3		1	3				0			0
AZ	Male	White	1	3	50000	0	1	3	Medicare	1	0	3	2	0	1	0	0	0	0	1	0	1	2014	1	1	2	2015	75	2015	2015	3		2	3				0			0
AZ	Female	American Indian/Alaskan Native	5	3	48000	1	1	4	Contracted Special	0	0	2	1	0	1	0	0	0	0	0	0	0				2	2012	52	2012	2012	1			1		2012	1	1	2013		0	Removed	1	0	259	0	2013	259	1
AZ	Female	American Indian/Alaskan Native	3	2	18000	0	0	3	Medicare	0	0	0	1	1	1	0	0	0	0	0	1	1	2009	1	1	1	2012	63	2012									0			0
AZ	Female	American Indian/Alaskan Native	3	2		0	0	2	Medicare	1	0	2	1	1	1	0	0	0	0	0	1	1	2011	1	1	1	2013	65	2013									0			0
AZ	Female	White	1	4	156000	1	1	4	Commercial	0	0	2	0	0	1	0	0	0	0	0	0	0				4	2012	59	2012	2012	1			1		2012	1	1	2014		0	Removed	1	0	417	0	2014	417	1
AZ	Female	White	5	3	22800	0	1	3	Medicare	1	0	0	0	0	1	0	0	0	0	0	0	0				4	2012	68	2012	2012	1			1		2012	1	1	2016		0	Removed	1	0	1132	0	2016	1132	1
AZ	Female	American Indian/Alaskan Native	3	2	13000	0	1	3	Medicare	0	2	2	1	1	1	0	0	1	0	0	1	1	2012	1	1	1	2012	52	2012	2013	1			1		2013	1	1	2014		0	Removed	0.806522	0.193478	370	89	2014	459	1
TX	Female	White	1	2	120000	0	1	3	Medicare	1	0	3	1	1	1	0	0	0	0	1	1	0				1	2012	69	2012	2012	1			1		2012	1	1			0	Temporarily Inactive	0.0633353	0.936665	109	1612		1721	0
NM	Male	American Indian/Alaskan Native	1	2	26000	0	1	3	Medicare	1	0	2	1	1	1	0	0	0	0	0	1	1	2011	1	1	1	2012	64	2012	2012	1			1		2013	1	1			0	Removed	0.312121	0.687879	206	454	2014	660	3
AZ	Male	American Indian/Alaskan Native	3	3	11232	0	1	1	Medicare	0	0	2	2	1	1	0	0	1	0	1	1	1	2008	1	1	1	2012	60	2013	2014	1			1		2014	2	1			0	Temporarily Inactive	0.167883	0.832117	207	1026		1233	0
FL	Female	White	1	2	45936	0	1	3	Medicare	0	0	3	1	0	1	0	0	0	0	0	0	0				6	2012	60	2012	2013	1			1		2013	1	1	2014		0	Removed	0.662125	0.337875	242	124	2014	366	1
AZ	Female	American Indian/Alaskan Native	2	2	11000	0	0	1	Medicare	1	2	2	2	1	1	1	0	0	1	0	1	0				1	2012	45	2012	2013	2	5		1		2013	2	1			0	Removed	0.716216	0.283784	371	147	2015	518	3
CA	Male	White	1	2		1	1	1	Medicare	1	0	2	1	0	1	1	0	0	1	0	0	1	2011		1	3	2012	70	2012	2012	3		5	3				0			0
AZ	Female	White	1	2	60000	0	1	4	Contracted	0	0	3	0	0	1	0	0	0	0	0	0	0				2	2016	61	2016	2016	1			1		2016	1	1			0	Active	1	0	287	0		287	0
AZ	Female	White	1	2	52000	0	1	4	Contracted	1	0	2	0	0	1	0	0	0	0	0	0	1	2012	1	1	2	2012	44	2012	2012	1			1		2012	1	1	2016		0	Removed	0.740464	0.259536	990	347	2016	1337	1
AZ	Male	American Indian/Alaskan Native	5	1	8520	0	1	2	Medicaid	0	0	0	2	0	1	0	0	0	0	0	0	0				6	2013	31	2013									0			0
OK	Male	White	3	2	13800	0	0	3	Medicare	1	0	2	2	0	1	1	1	1	1	0	0	1	2010	2	2	6	2012	68	2012	2012	3		1	3				0			0
ID	Female	White	5	3	0	0	1	3	Medicare	0	0	0	0	0	1	0	0	0	0	0	0	1	2012		2	2	2012	22	2012	2012	1			1		2012	1	1	2013		0	Removed	1	0	109	0	2013	109	1
AZ	Female	White	1	3	100000	1	1	3	Medicare	0	0	0	0	0	1	0	0	0	0	0	0	0				6	2012	66	2013	2013	1			1		2013	1	1	2013		0	Removed	1	0	84	0	2013	84	1
NM	Male	American Indian/Alaskan Native	1	3	26000	0	1	3	Medicare	1	2	2	0	1	1	0	0	0	0	0	1	1	2009	1	1	1	2012	48	2012	2012	1			1		2013	1	1	2013		0	Removed	1	0	1	0	2013	1	1
AZ	Male	White	1	2	81760	0	0	3	Medicare	1	0	3	0	1	1	0	0	1	0	0	1	0				1	2012	51	2012	2012	2	4		1		2013	1	1	2014		0	Removed	1	0	575	0	2014	575	1
AZ	Male	White	1	3	81600	0	1	3	Medicare	0	0	3	0	0	1	0	0	0	0	0	0	1	2012	2	2	3	2012	0	2013	2013	1			1		2013	1	1	2014		0	Removed	1	0	513	0	2014	513	1
AZ	Female	American Indian/Alaskan Native	1	2	104000	0	1	3	Medicare	1	0	2	0	1	1	0	0	0	0	0	1	1	2012	1	1	1	2012	47	2013	2013	1			1		2013	1	1			0	Temporarily Inactive	0.425228	0.574772	654	884		1538	0
AZ	Male	White	1	2	64400	0	1	3	Medicare	1	0	3	1	1	1	0	0	0	0	0	1	0				1	2012	58	2013	2013	1			1		2013	1	1	2015		0	Removed	0.830416	0.169584	759	155	2015	914	1
AZ	Female	American Indian/Alaskan Native	1	3	25000	1	1	2	Contracted	1	0	2	0	1	1	0	0	0	0	0	1	1	2011	1	1	1	2012	37	2013	2013	1			1		2013	1	1			0	Removed	0	1	0	1461	2017	1461	3
AZ	Female	White	1	3	100000	1	1	4	Contracted Special	0	0	0	0	0	1	0	0	0	0	0	0	0				4	2012	51	2013	2013	1			1		2013	1	1	2014		0	Removed	0.958042	0.041958	410	18	2014	428	1
AZ	Male	American Indian/Alaskan Native	3	3	11000	0	1	1	Medicare	1	0	2	1	1	1	0	0	1	1	0	1	1	2009	1	1	1	2012	69	2013	2013	3		2	3				0			0
AZ	Male	White	1	3	96000	0	1	4	Contracted	1	2	3	0	1	1	0	0	0	1	0	1	0				1	2012	59	2013									0			0
AZ	Male	White	5	3	36000	0	0	4	Contracted Special	0	0	0	0	1	1	0	1	0	0	0	1	1	2012	1	1	1	2013	54	2013	2013	2	4		3	4			0			0
NV	Female	White	1	3	42000	1	1	4	Contracted Special	2	0	2	0	0	1	0	0	0	0	0	0	1	2012	1	1	2	2012	54	2013	2014	1			1		2014	1	1		2015	1	Removed	0.142857	0.857143	71	429	2015	500	2
NM	Male	American Indian/Alaskan Native	1	2	50000	0	1	3	Medicare	1	0	2	0	1	1	0	0	0	0	0	1	1	2001	1	1	1	2012	64	2013	2013	1			1		2013	1	1			0	Removed	0	1	0	1146	2016	1146	3
NV	Male	White	1	3	150000	0	1	4	Contracted Special	0	0	0	0	1	1	1	0	0	0	1	1	1	2012	1	1	5	2012	75	2013									0			0
AZ	Female	White	1	4	35000	0	1	3	Medicare	1	0	3	0	0	1	0	1	0	0	0	0	0				2	2013	55	2013									0			0
AZ	Female	White	1	2	31680	0	0	3	Medicare	1	0	2	0	0	1	0	0	0	0	0	0	1	2010	2	2	2	2013	56	2013									0			0
AZ	Female	White	3	3	10056	0	0	1	Medicare	0	0	3	0	1	1	0	0	0	0	0	1	1	2012	1	1	1	2012	45	2013	2013	2	4		3	4			0			0
AZ	Male	American Indian/Alaskan Native	1	3	70000	0	1	1	Medicare	0	0	2	0	1	1	0	0	0	0	0	1	1	2012	1	1	1	2014	67	2015	2015	1			1		2016	1	1			0	Temporarily Inactive	0.793233	0.206767	422	110		532	0
AZ	Male	American Indian/Alaskan Native	2	3	65000	1	1	3	Medicare	1	0	2	1	1	1	0	0	0	0	0	1	1	2009	1	1	1	2013	69	2013	2013	1			1		2013	1	1	2015		0	Removed	0.691108	0.308892	442	198	2015	640	1
AZ	Female	American Indian/Alaskan Native	3	3	13000	0	1	3	Medicare	0	0	2	2	0	1	0	0	0	0	0	0	1	2005	1	1	7	2013	57	2013	2013	1			1		2013	1	1	2015		0	Removed	0.00343643	0.996564	3	870	2015	873	1
NV	Male	White	1	3	115000	0	1	3	Contracted	0	0	0	1	0	1	0	1	0	0	1	0	1	2012	1	1	2	2013	60	2013									0		2013	1
AZ	Male	White	1	3	127200	1	1	4	Contracted	0	2	0	0	1	1	0	0	0	0	0	1	1	2013	1	1	1	2013	52	2013	2013	1			1		2013	1	1	2013		0	Removed	0.982143	0.0178571	165	3	2013	168	1
AZ	Female	American Indian/Alaskan Native	1	3	60000	0	1	1	Medicare	0	0	0	1	1	0	0	0	0	0	0	1	0				1	2013	67	2013									0			0
AZ	Female	White	5	3	26652	0	1	3	Medicare HMO	0	0	0	0	1	0	1	0	1	0	0	1	1	2012	1	1	1	2013	65	2013									0			0
AZ	Male	American Indian/Alaskan Native	5	1	12000	0	0	1	Medicare	1	2	2	2	1	1	0	0	0	0	0	1	0				1	2013	46	2013	2013	1			1		2014	2	1		2015	1	Removed	0	1	0	421	2015	421	2
WA	Male	White	1	4	80000	0	1	3	Medicare	0	0	3	0	0	1	0	0	0	0	0	0	0				4	2013	71	2013	2013	1			1		2013	1	1	2014		0	Removed	1	0	500	0	2014	500	1
AZ	Female	American Indian/Alaskan Native	1	3	28000	0	1	1	Medicare	0	0	0	0	0	0	1	0	0	1	0	0	1	2012	1	1	5	2013	72	2013	2013	1			1		2013	1	1	2014		0	Removed	1	0	302	0	2014	302	1
AZ	Female	White	1	3	109616	0	1	3	Medicare	1	0	2	0	0	0	0	0	0	0	0	0	1	2011		1	5	2013	49	2013	2013	1			1		2013	1	1	2015		0	Removed	0.88454	0.11546	452	59	2015	511	1
AZ	Male	American Indian/Alaskan Native	5	1	36000	1	0	4	Tricare	0	0	2	1	1	1	0	0	0	0	0	1	0				6	2013	57	2013	2013	1			1		2013	1	1			0	Removed	0	1	0	923	2016	923	3
AZ	Female	American Indian/Alaskan Native	5	3	8000	0	1	2	Medicare	0	3	2	2	1	1	0	0	0	0	0	1	1	2012	1	1	1	2013	50	2013	2013	3		4	3				0		2013	1
AZ	Male	American Indian/Alaskan Native	5			0		3	Medicare	0	0	0	0	1	1	0	0	0	1	0	0	1	2008	1	1	1	2013	37	2013									0			0
CA	Male	White	1	2	46800	1	1	1	Medicare	1	2	2	0	1	1	0	0	0	0	0	1	1	2013	1	1	1	2013	66	2013	2013	1			1		2013	2	1		2017	1	Removed	0	1	0	1350	2017	1350	2
AZ	Female	American Indian/Alaskan Native	5	2	8400	0	0	2	Medicaid	2	2	2	1	1	0	1	0	0	1	0	1	1	2005	1	1	7	2013	45	2013	2013	3		1	3				0			0
AZ	Male	White	1	3	110000	0	1	3	Medicare	0	0	0	0	0	1	1	0	0	0	0	0	0				2	2014	71	2014	2014	1			1		2014	2	1			0	Temporarily Inactive	0.689239	0.310761	743	335		1078	0
NM	Male	White	1	2	38400	0	1	3	Medicare	1	0	3	0	0	1	0	0	0	0	0	0	1	2011	2	2	2	2013	72	2013	2013	1			1		2013	1	1		2015	1	Removed	1	0	695	0	2015	695	2
AZ	Female	White	1	2	28800	0	1	3	Medicare	1	0	2	1	1	1	0	0	0	0	0	1	1	2012	1	1	4	2013	68	2013	2013	3		5	3				0			0
NV	Male	White	1	2	39600	0	1	3	Medicare	1	0	3	0	0	1	0	0	0	0	0	0	1	2015	2	2	3	2015	71	2015	2015	1			1		2015	1	1	2015		0	Removed	1	0	50	0	2015	50	1
AZ	Male	American Indian/Alaskan Native	1	3	50000	0	1	3	Commercial	0	0	2	2	1	1	1	0	0	0	0	1	1	2013	1	2	1	2013	60	2013	2013	1			1		2013	1	1			0	Temporarily Inactive	0.80744	0.19256	1107	264		1371	0
AZ	Male	American Indian/Alaskan Native	5	2	13000	0	1	1	Medicare	1	0	0	1	1	1	0	0	0	0	0	1	1	2012	1	1	1	2013	37	2013	2013	1			1		2013	1	1			0	Removed	0	1	0	959	2016	959	3
AZ	Male	American Indian/Alaskan Native	1	3	9000	0	1	1	Medicare	1	0	2	0	1	0	1	0	0	0	0	1	1	2012	1	1	1	2013	72	2013	2013	1			1		2014	1	1			0	Temporarily Inactive	0.555816	0.444184	712	569		1281	0
AZ	Female	American Indian/Alaskan Native	5	2	8000	0	1	1	Medicare	1	0	2	1	1	0	0	1	0	0	0	1	1	2009	1	1	1	2013	54	2013	2013	1			1		2013	1	1			0	Temporarily Inactive	0.359911	0.640089	483	859		1342	0
AZ	Male	American Indian/Alaskan Native	1	1	23040	0	1	1	Medicare	0	0	2	0	1	1	0	0	0	0	0	1	1	2012	1	1	1	2013	65	2013									0			0
AZ	Male	American Indian/Alaskan Native	1	3	36000	0	1	4	HMO	0	0	0	1	1	1	0	0	0	0	0	1	1	2013	1	1	1	2013	37	2013	2013	1			1		2013	2	1			0	Temporarily Inactive	0.244386	0.755614	370	1144		1514	0
AZ	Female	American Indian/Alaskan Native	5					1	Medicare	0	0	0	2	1	1	1	1	0	0	0	1	1	2007	1	1	1	2013	67	2013	2013	3		5	3				0			0
AZ	Female	American Indian/Alaskan Native	3	2	16000	0	0	1	Medicare	0	0	2	0	1	1	0	0	0	0	0	1	1	2012	1	1	1	2013	63	2013	2013	1			1		2013	2	1		2017	1	Temporarily Inactive	0	1	0	1430	2017	1430	2
AZ	Male	White	1	3	116000	1	1	4	Contracted	1	2	3	0	0	0	0	0	0	0	0	0	0				6	2013	47	2014	2014	1			1		2014	1	1	2014		0	Removed	1	0	117	0	2014	117	1
AZ	Female	American Indian/Alaskan Native	1	1	7000	0	1	1	Medicare	0	0	0	2	0	0	0	0	1	0	1	0	1	2009	1	1	2	2013	76	2013	2013	3		5	3				0			0
AZ	Male	White	5	4	10800	0	1	1	Medicare	0	0	0	0	0	1	0	0	0	0	0	0	1	2012	1	1	3	2013	64	2013	2013	1			1		2013	1	1	2014		0	Removed	1	0	131	0	2014	131	1
AZ	Male	American Indian/Alaskan Native	3	3	30000	0	1	4	Commercial	1	2	0	0	1	1	1	0	0	0	0	0	1	2009	1	1	6	2013	55	2013	2013	1			1		2014	1	1			0	Temporarily Inactive	0.36534	0.63466	468	813		1281	0
AZ	Female	American Indian/Alaskan Native	1	2	42000	0	1	3	Medicare	0	0	2	1	1	1	0	0	0	0	0	1	1	2012	1	2	1	2013	57	2013	2013	1			1		2014	1	1	2016		0	Removed	1	0	990	0	2016	990	1
AZ	Male	White	1	3	75000	1	1	3	Medicare	0	0	2	0	1	1	1	0	0	0	0	1	1	2013	1	1	1	2013	41	2013									0			0
AZ	Male	American Indian/Alaskan Native	1	2	22000	1	1	4	Medicaid	0	0	2	0	1	1	1	0	0	0	0	1	1	2013		1	1	2013	52	2013	2013	1			1		2013	1	1	2014		0	Removed	1	0	468	0	2014	468	1
AZ	Male	White	1	3	43200	0	1	3	Medicare PPO / PFFS	1	0	2	2	1	1	1	0	0	1	1	1	1	2013	1	1	1	2013	60	2013									0			0
CA	Male	White	2	3	72000	1	1	3	Medicare	0	0	0	0	1	1	1	0	0	1	0	1	1	2009		1	7	2013	53	2013	2013	1			1		2013	2	1	2014		0	Removed	0.643016	0.356984	290	161	2014	451	1
AZ	Male	White	2	3		1	1	3	Medicare	1	0	3	0	0	1	0	0	0	0	1	0	1	2005	1	1	7	2013	70	2014									0			0
CA	Male	White	2	3	14304	0	1	3	Medicare	1	2	3	0	0	1	0	0	0	0	0	0	1	2011		1	5	2013	57	2013	2013	1			1		2013	2	1	2014		0	Removed	0.055794	0.944206	13	220	2014	233	1
AZ	Male	White	1	2	23184	0	1	1	Medicare	1	0	2	0	1	1	1	0	0	0	0	1	1	2013	1	1	1	2013	48	2013	2013	1			1		2013	2	1	2016		0	Removed	0.33944	0.66056	315	612	2016	927	1
AZ	Male	American Indian/Alaskan Native	1	2	20000	0	1	1	Medicare	1	0	2	0	1	0	0	0	0	0	0	1	0				1	2013	42	2013	2013	1			1		2013	1	1	2017		0	Removed	1	0	1308	0	2017	1308	1
AZ	Female	American Indian/Alaskan Native	5	1	13000	0	1	1	Medicare	1	0	2	0	1	1	0	0	0	0	0	1	1	2011	1	1	1	2013	55	2013	2013	1			1		2014	2	1			0	Temporarily Inactive	0	1	0	1120		1120	0
AZ	Female	White	4	2	21600	1	0	4	Commercial	0	0	0	0	0	1	0	0	0	0	0	0	0				4	2013	63	2013									0			0
NV	Male	White	2	3	12000	0	1	3	Medicare	1	0	0	0	0	1	0	0	0	0	0	0	1	2009	1	1	3	2013	63	2013	2013	1			1		2014	1	1			0	Temporarily Inactive	0.231224	0.768776	274	911		1185	0
AZ	Female	American Indian/Alaskan Native	1	1	36000	0	1	1	Medicare	1	0	2	1	0	1	0	0	0	0	0	0	0				7	2013	63	2013	2013	1			1				0		2013	1
AZ	Male	White	1	2	15600	0	0	1	Medicare	1	0	0	0	0	1	0	0	0	0	0	0	1	2007	1	1	2	2013	34	2013	2013	2	4		3	4			0			0
AZ	Male	American Indian/Alaskan Native	1		11580	0	1	1	Medicare	2	0	2	0	1	1	0	0	0	0	0	1	1	2012	1	1	1	2013	60	2013	2013	2	4		1		2014	1	1			0	Removed	0.831522	0.168478	305	62	2015	367	3
AZ	Female	White	3	3		1	1	4	Contracted	1	2	0	0	0	1	0	0	0	0	0	0	0				4	2013	59	2013	2014	1			1		2014	1	1			0	Active	1	0	1248	0		1248	0
CA	Male	White	3	2		1	1	4	Contracted	1	3	3	0	1	1	0	0	0	0	0	1	0				1	2013	72	2013	2013	1			1		2013	1	1	2013		0	Removed	1	0	52	0	2013	52	1
AZ	Female	White	1	1	58044	0	1	3	Medicare	1	0	0	0	1	1	0	0	0	0	0	1	0				1	2013	65	2013	2013	1			1		2013	1	1	2015		0	Removed	1	0	589	0	2015	589	1
NM	Female	American Indian/Alaskan Native	1	2	59160	0	0	1	1	0	0	0	1	1	0	0	0	0	0	1	0	1	2008	1	1	1	2013	69	2013	2013	3		2	3				0			0
AZ	Male	White	1	4		1	1	3	Medicare	0	0	3	0	1	1	1	0	0	0	0	1	0				1	2013	65	2013	2013	1			1		2013	1	1	2014		0	Removed	1	0	119	0	2014	119	1
AZ	Female	American Indian/Alaskan Native	4	2	36000	0	1	2	Medicaid	1	0	2	0	1	1	0	0	0	0	0	1	1	2013	1	1	1	2015	35	2016	2016	1			1		2016	1	1			0	Active	1	0	511	0		511	0
AZ	Male	American Indian/Alaskan Native	5	2	9000	0	1	2	Medicare	1	2	2	0	0	0	0	0	0	0	0	0	1	2004		1	7	2013	32	2015	2015	1			1		2015	1	1	2015		0	Removed	1	0	17	0	2015	17	1
AZ	Female	American Indian/Alaskan Native	3	2	11820	0	0	2	Medicaid	0	0	2	1	1	1	0	0	0	0	0	1	1	2012	1	1	1	2013	40	2013									0		2014	1
AZ	Female	American Indian/Alaskan Native	4			0		3	Medicare	0	0	2	2	1	0	0	0	0	0	0	1	1	2012	1	1	1	2013	70	2013	2013	3		5	3				0			0
AZ	Female	American Indian/Alaskan Native	5	2	3000	0	1	3	Medicare	0	0	2	1	1	1	0	0	0	0	0	1	0				1	2013	51	2013	2014	3		2	3				0			0
CA	Female	White	1	4	150000	1	1	4	Non-Contracted	1	0	0	1	0	0	0	0	0	0	0	0	0				2	2013	38	2013	2013	2	4		3	4			0			0
AZ	Male	American Indian/Alaskan Native	2	2	50000	0	1	4	Contracted	0	0	0	2	1	1	1	0	0	1	0	1	0				1	2013	63	2013	2013	3		5	3				0			0
AZ	Male	White	4	3	42000	0	1	3	Medicare	1	0	0	0	1	1	1	1	0	1	0	1	1	2012	1	1	1	2013	69	2013	2013	1			1		2013	1	1			0	Removed	0.601103	0.398897	327	217	2015	544	3
AZ	Male	White	2	2	72000	1	1	4	Contracted Special	2	2	2	0	0	1	0	0	0	0	0	0	1	2015	1	1	2	2015	39	2016	2016	1			1		2016	1	1			0	Active	0.739348	0.260652	295	104		399	0
AZ	Male	American Indian/Alaskan Native	2	1	30000	0	1	1	Medicare	1	2	2	2	1	1	0	0	0	1	0	1	1	2013	1	1	1	2013	46	2014									0			0
AZ	Male	American Indian/Alaskan Native	5	2	32000	0	1	4	Contracted	0	0	2	0	1	1	0	1	0	0	0	1	1	2013	1	1	1	2013	54	2013	2014	1			1		2014	2	1			0	Temporarily Inactive	0.41382	0.58618	521	738		1259	0
AZ	Female	American Indian/Alaskan Native	1	2	13000	0	1	1	Medicare	0	0	2	1	1	1	0	0	0	0	0	1	1	2013	1	1	7	2013	51	2013	2014	2	2		1		2014	1	1			0	Active	0.809008	0.190992	970	229		1199	0
AZ	Male	White	5	3	40000	1	1	4	Contracted	0	0	3	0	0	0	0	0	0	0	0	0	1	2013	2	2	6	2013	28	2013	2013	1			1		2013	1	1	2014		0	Removed	1	0	419	0	2014	419	1
AZ	Male	American Indian/Alaskan Native	5	2	37000	1	1	3	Medicare	1	0	2	1	1	1	0	0	0	1	0	1	1	2013	1	1	1	2014	48	2014	2014	1			1		2014	1	1			0	Active	0.625536	0.374464	730	437		1167	0
AZ	Female	White	4	2	22632	0	1	3	Medicare	1	0	2	1	1	1	1	0	1	1	0	1	1	2013	1	1	1	2013	63	2013	2014	1			1		2014	1	1	2016		0	Removed	0.627385	0.372615	559	332	2016	891	1
AZ	Female	American Indian/Alaskan Native	3	2	10000	0	1	2	Medicare	0	3	2	1	0	1	0	0	0	1	0	0	1	2010	1	1	2	2013	28	2013	2016	3		4	3				0			0
AZ	Female	American Indian/Alaskan Native	4	2	24000	0	1	4	Contracted	1	2	2	1	1	1	0	0	0	0	0	1	0				1	2013	59	2013	2013	1			1				0		2014	1
NM	Male	White	2	4	600000	1	1	4	Contracted	0	0	3	0	0	1	0	0	0	0	0	0	0				4	2013	64	2013	2013	1			1		2014	1	1	2015		0	Removed	1	0	698	0	2015	698	1
NM	Male	American Indian/Alaskan Native	5	1		0	0	1	Medicare	1	0	2	1	1	1	0	0	0	0	0	1	1	2011	1	1	1	2013	29	2014	2014	3		4	3				0			0
AZ	Female	White	2	3	26400	0	1	1	Medicare	0	0	0	0	1	1	1	0	1	0	0	1	0				1	2013	63	2013									0			0
AZ	Female	American Indian/Alaskan Native	3	3	0	0	1	2	Medicare	0	0	0	0	1	0	0	0	0	0	0	1	1	2014	1	2	1	2013	41	2013	2014	1			1		2014	1	1	2014		0	Removed	1	0	128	0	2014	128	1
AZ	Female	American Indian/Alaskan Native	1					4	Commercial	0	0	2	2	1	1	1	0	0	0	0	1	1	2012	1	1	1	2013	60	2014	2014	3		5	3				0			0
AZ	Male	American Indian/Alaskan Native	1	2	18000	0	1	3	Medicare	0	0	2	1	1	1	0	0	0	1	0	1	1	2012	1	2	1	2013	59	2014	2014	1			1		2016	1	1			0	Removed	0.0804598	0.91954	7	80	2016	87	3
AZ	Male	White	1	2	72000	0	1	4	Commercial	1	0	0	0	0	1	0	0	0	0	0	0	0				4	2013	55	2013	2014	1			1		2014	1	1	2015		0	Removed	0.80037	0.19963	433	108	2015	541	1
AZ	Female	American Indian/Alaskan Native	4	2	15000	0	1	1	Medicare	0	0	2	1	1	1	0	0	0	0	0	1	1	2011	1	1	1	2013	64	2014	2014	1			1		2014	2	1			0	Removed	0	1	0	1043	2017	1043	3
AZ	Male	White	1	3		0	0	3	Medicare	1	2	3	1	0	1	1	0	0	1	1	0	0				3	2015	76	2015									0			0
AZ	Male	American Indian/Alaskan Native	1	2	26000	1	1	4	Self-Pay	1	0	2	0	1	1	0	0	0	0	0	1	1	2012	1	1	1	2014	43	2015	2015	1			1		2015	1	1		2016	1	Removed	0.665854	0.334146	260	130	2016	390	2
AZ	Female	American Indian/Alaskan Native	2	2	10000	0	1	1	Medicare	0	0	2	0	1	1	0	0	0	0	0	1	1	2013	1	1	1	2013	34	2014	2014	1			1		2014	1	1			0	Temporarily Inactive	0	1	0	1108		1108	0
AZ	Male	American Indian/Alaskan Native	1	4	160000	1	1	3	Medicare	0	0	2	1	1	1	0	0	0	0	0	1	1	2013	1	2	1	2013	74	2015	2015	1			1		2015	1	1	2016		0	Removed	1	0	262	0	2016	262	1
AZ	Female	White	5	3	77000	1	1	4	Contracted	0	0	3	1	1	1	0	1	0	0	0	1	0				1	2015	57	2015									0			0
AZ	Male	American Indian/Alaskan Native	1	1	6000	0	1	1	Medicare	1	0	2	2	1	1	1	0	1	0	0	1	1	2012	1	1	1	2013	47	2014	2014	1			1		2014	1	1			0	Removed	0.498113	0.501887	132	133	2015	265	3
AZ	Male	American Indian/Alaskan Native	1	2	30000	0	1	3	Medicare	1	0	2	0	1	1	0	0	1	0	0	1	1	2013	1	1	1	2015	75	2015	2015	3		4	3				0			0
AZ	Male	American Indian/Alaskan Native	1	3		1	1	1	Medicare	1	0	1	0	1	1	1	1	0	0	0	1	1	2012	1	1	1	2014	63	2014	2014	2	3		3	1			0			0
AZ	Female	White	1	2	33947	0	1	4	Contracted	2	0	1	1	0	1	0	0	0	0	1	0	1	1993	1	1	7	2013	54	2014									0			0
AZ	Female	American Indian/Alaskan Native	3	3	26000	0	1	1	Medicare	0	0	0	1	0	0	0	0	0	0	0	0	1	2013	1	1	2	2013	58	2014	2014	1			1		2016	1	1			0	Temporarily Inactive	0.419689	0.580311	162	224		386	0
AZ	Male	White	1	3	48000	0	1	3	Medicare HMO	1	3	2	1	0	1	1	0	0	1	0	0	0				3	2013	66	2014									0			0
AZ	Female	White	1	3	100000	0	1	4	4	0	0	0	1	1	1	0	0	0	0	0	1	0				1	2014	56	2014	2014	1			1		2014	1	1	2015		0	Removed	0.953975	0.0460251	456	22	2015	478	1
AZ	Female	White	1	3	37000	1	1	4	Contracted	0	0	0	0	1	1	0	0	0	0	0	1	1	2013	1	1	1	2013	40	2014	2014	1			1		2014	1	1	2014		0	Removed	1	0	182	0	2014	182	1
AZ	Male	American Indian/Alaskan Native	1	2	50000	0	1	1	Medicare	1	3	2	1	1	1	0	0	0	0	0	1	1	2013	1	1	1	2013	81	2015	2015	3		4	3				0			0
AZ	Male	White	1	2	40000	0	1	3	Medicare	0	0	1	0	0	1	0	0	0	0	0	0	1	2012	1	1	3	2016	66	2016									0			0
AZ	Male	American Indian/Alaskan Native	1	1	12984	1	1	1	Medicare	0	0	0	0	1	1	0	0	0	0	0	1	1	2013	1	1	1	2013	67	2014	2014	2	3		3	4			0			0
AZ	Female	White	5	3	69000	1	1	4	Commercial	0	0	2	0	1	1	0	0	0	0	0	1	1	2014		2	1	2013	64	2014	2014	1			1		2014	1	1	2015		0	Removed	1	0	412	0	2015	412	1
AZ	Male	White	1	3	63600	0	1	1	Medicare	0	0	0	2	1	1	1	0	1	1	0	1	1	2011	1	1	1	2014	55	2014	2014	1			1		2014	2	1		2016	1	Removed	0	1	0	617	2016	617	2
AZ	Male	American Indian/Alaskan Native	1	1	10000	0	1	1	Medicare	0	0	2	0	1	1	0	0	0	0	0	1	1	2013	1	1	6	2014	58	2014	2014	1			1		2015	1	1			0	Temporarily Inactive	0	1	0	862		862	0
AZ	Female	American Indian/Alaskan Native	5	1	12144	0	0	1	Medicare	1	2	2	0	1	1	0	0	1	0	0	1	1	2009	1	1	1	2014	51	2014	2016	3		4	3				0			0
AZ	Male	American Indian/Alaskan Native	4			0	0	2	Medicaid	0	0	0	2	1	1	0	0	1	1	0	1	1	2009	1	1	1	2014	74	2014	2014	3		5	3				0			0
AZ	Male	White	1	3	60000	0	1	4	Contracted Special	0	0	2	0	0	1	0	0	0	0	0	0	1	2013	1	1	2	2014	50	2014									0			0
NM	Male	White	1	1	74400	0	1	3	Medicare	0	0	0	1	0	0	0	0	0	0	0	0	1	2010	2	2	5	2014	71	2014	2014	3		2	3				0			0
AZ	Male	White	1	1	59340	0	1	3	Medicare	1	2	2	0	1	1	0	0	0	0	0	1	0				1	2014	67	2014									0			0
AZ	Female	American Indian/Alaskan Native	3	2	24000	0	1	2	Medicare	1	2	2	1	1	0	0	0	0	1	0	1	1	2013	1	1	2	2014	38	2014	2014	1			1		2014	2	1			0	Temporarily Inactive	0.439962	0.560038	469	597		1066	0
AZ	Male	White	1	3	297000	1	1	4	Contracted	1	2	3	0	0	1	0	0	0	0	0	0	0				2	2014	50	2014	2014	1			1		2014	1	1	2014		0	Removed	1	0	48	0	2014	48	1
CA	Female	White	1	2	250000	0	1	4	Contracted	0	0	0	0	0	1	0	0	0	0	1	0	1	2013	1	1	7	2014	47	2014	2014	1			1		2014	1	1	2014		0	Removed	0	1	0	125	2014	125	1
AZ	Female	White	3	4	58000	0	1	3	Medicare	1	0	3	0	0	1	0	0	0	0	0	0	0				4	2014	69	2014	2014	1			1		2014	1	1	2014		0	Removed	1	0	111	0	2014	111	1
AZ	Male	American Indian/Alaskan Native	5	3	10000	0	1	1	Medicare	0	0	2	1	1	0	0	0	0	0	0	1	1	2013	1	1	1	2014	58	2014	2014	1			1		2014	1	1			0	Removed	0.822171	0.177829	356	77	2015	433	3
AZ	Male	White	2	2	8652	0	1	1	Medicare	0	2	3	0	0	1	0	0	0	0	0	0	1	2008	1	1	3	2014	35	2014	2014	1			1		2016	1	1	2016		0	Removed	1	0	9	0	2016	9	1
NM	Male	White	1	2		0	1	3	Medicare	0	0	2	0	0	1	0	0	1	0	1	0	1	2010	1	1	7	2014	60	2014	2014	1			1		2014	2	1			0	Removed	0	1	0	901	2016	901	3
AZ	Male	White	3	3	45000	1	1	3	Medicare	1	0	2	0	1	1	0	0	0	0	0	1	1	2012	2	2	1	2014	47	2014									0			0
AZ	Male	American Indian/Alaskan Native	1	2	40000	0	1	1	Medicare	1	2	2	1	1	1	0	0	0	1	0	1	1	2014	1	1	1	2014	61	2015	2015	3		4	3				0			0
NV	Male	White	1	3		1	1	3	Medicare	0	2	3	0	1	1	0	0	0	0	0	1	1	2013	1	1	1	2014	47	2014									0			0
AZ	Male	American Indian/Alaskan Native	1	3	75000	1	1	3	Contracted	1	0	2	0	1	1	0	1	0	0	0	1	1	2013	1	1	1	2014	50	2014	2015	3		1	3				0			0
AZ	Female	White	3	3	7176	0	1	1	Medicare	1	0	2	0	0	1	0	0	0	0	0	0	1	2013		1	5	2014	68	2014	2014	1			1		2014	1	1	2016		0	Removed	1	0	540	0	2016	540	1
AZ	Male	American Indian/Alaskan Native	1	3	27000	0	1	3	Medicare	0	0	2	1	1	1	0	0	0	0	0	1	1	2013	1	1	2	2014	48	2014	2014	1			1		2014	1	1			0	Removed	0.990491	0.0095087	625	6	2016	631	3
AZ	Female	American Indian/Alaskan Native	1			0		1	Medicare	0	0	0	0	1	1	1	1	0	0	0	1	1	2013	1	1	1	2014	72	2014	2014	3		4	3				0			0
AZ	Male	White	3	3	12768	0	0	1	Medicare	0	0	2	0	1	1	1	0	0	0	1	1	1	2013	1	1	1	2014	57	2014	2014	2	2		3	2			0			0
AZ	Female	American Indian/Alaskan Native	5	1	8000	0	0	1	Medicare	0	0	0	0	1	1	0	0	0	0	0	1	1	2013	1	1	1	2014	61	2014	2014	2	4		3	4			0			0
NM	Male	American Indian/Alaskan Native	5	3	18000	0	1	1	Medicare	0	0	2	1	1	1	0	0	0	0	0	1	1	2012		1	1	2014	55	2014	2014	1			1		2015	1	1	2016		0	Removed	1	0	311	0	2016	311	1
AZ	Female	White	2	4	80000	1	1	3	3	0	0	0	0	1	1	1	0	0	0	0	1	1	2009	1	1	1	2014	57	2014	2014	2	1		1		2014	2	1	2015		0	Removed	0.571429	0.428571	140	105	2015	245	1
AZ	Male	White	1	3	45000	0	1	3	Medicare hmo	0	0	0	0	0	1	0	0	0	0	0	0	0				3	2015	71	2015	2015	1			1		2015	1	1	2016		0	Removed	1	0	574	0	2016	574	1
AZ	Female	White	1	3	60000	0	1	3	Medicare	1	0	2	0	1	1	0	0	0	0	0	1	0				5	2015	68	2015									0			0
AZ	Male	American Indian/Alaskan Native	1	3	85000	1	1	3	Medicare	1	2	2	1	1	1	0	0	0	0	1	1	1	2012		1	1	2014	57	2014	2014	1			1		2015	1	1	2015		0	Removed	1	0	228	0	2015	228	1
AZ	Female	American Indian/Alaskan Native	3	2	21600	0	1	3	Medicare	0	2	2	0	1	1	0	0	0	0	0	1	1	2013	1	1	1	2014	52	2014	2014	1			1		2014	1	1			0	Removed	0.879274	0.120726	823	113	2017	936	3
AZ	Male	American Indian/Alaskan Native	1	2	98000	0	1	3	HMO	1	2	0	0	1	0	1	0	1	0	0	1	1	2013	1	1	2	2014	54	2014	2014	1			1		2014	1	1			0	Temporarily Inactive	0.581688	0.418312	559	402		961	0
AZ	Male	American Indian/Alaskan Native	5	1	10000	0	1	2	Medicaid	1	2	2	0	0	1	0	0	0	0	0	0	1	2007	1	1	2	2014	29	2015	2016	2	4		3	4			0		2017	1
AZ	Male	White	3	2	24000	0	1	3	Medciare	2	0	0	2	0	0	1	0	0	1	0	0	1	2013	1	1	7	2014	47	2014	2015	3		1	3				0			0
NM	Male	American Indian/Alaskan Native	1	1	35000	0	1	3	Medicare	2	0	2	0	1	1	0	0	0	0	0	1	1	2012	1	1	1	2014	58	2014	2014	2	4		3	4			0			0
AZ	Male	American Indian/Alaskan Native	5	1	10000	0	0	1	Medicare	1	2	2	1	1	1	0	0	0	0	0	1	1	2010	1	1	1	2014	48	2014	2014	1			1				0		2015	1
AZ	Male	American Indian/Alaskan Native				0		1	Medicare	0	0	0	2	1	0	0	0	0	0	0	1	1	2013	1	1	7	2014	67	2015	2015	3		5	3				0			0
AZ	Female	White	5	2	100000	1	1	4	Commercial	0	0	0	0	0	1	0	0	0	0	0	0	0				2	2014	18	2014	2014	1			1		2014	1	1	2014		0	Removed	1	0	50	0	2014	50	1
AZ	Female	American Indian/Alaskan Native	1	3	50000	1	1	4	Contracted	0	0	0	0	1	1	0	0	0	0	0	1	1	2013	1	1	1	2014	46	2014	2014	1			1		2014	1	1		2015	1	Removed	0.840194	0.159806	315	60	2015	375	2
AZ	Male	American Indian/Alaskan Native	1	3	55000	0	0	4	Medicare	1	0	2	1	1	1	0	0	0	0	0	1	1	2014	1	1	1	2014	45	2014	2014	1			1		2014	2	1			0	Temporarily Inactive	0.227314	0.772686	253	860		1113	0
AZ	Male	American Indian/Alaskan Native	1				1	3	Medicare				0	1	0	1	0	0	0	0	1	1	2014	1	1	1	2014	59	2016	2016	3		1	3				0			0
AZ	Female	White	5	2	16000	0	1	3	Medicare	0	0	0	0	0	1	0	0	0	0	0	0	1	2015	1	1	2	2016	69	2016	2016	1			1		2016	1	1			0	Temporarily Inactive	0.551724	0.448276	144	117		261	0
AZ	Male	White	3	2	22800	0	1	2	Medicaid	1	2	2	0	1	1	0	0	0	0	0	1	1	2013	1	1	1	2014	55	2015	2015	3		4	3				0			0
AZ	Female	American Indian/Alaskan Native	1	2	24000	0	1	3	Medicare	0	0	2	2	1	1	0	0	0	0	0	1	1	2011	1	1	1	2014	64	2014	2014	3		5	3				0			0
AZ	Male	American Indian/Alaskan Native	5	3	26000	0	0	4	Commercial	1	0	2	1	1	1	1	0	0	0	0	1	1	2014	1	1	1	2014	41	2014	2014	1			1		2015	2	1			0	Temporarily Inactive	0.662866	0.337134	407	207		614	0
AZ	Male	American Indian/Alaskan Native	2	3	16000	0	1	3	Medicare	1	0	2	1	1	1	0	0	1	0	0	1	1	2012	1	1	1	2014	44	2014									0			0
NM	Male	American Indian/Alaskan Native	1	2	10000	0	1	1	Medicare	1	0	2	1	1	1	1	0	0	0	0	1	1	2007	1	1	1	2014	45	2015	2015	3		5	3				0			0
AZ	Male	American Indian/Alaskan Native	1	2	12000	0	1	3	Contracted	1	0	2	1	1	1	0	0	0	0	0	1	1	2013	1	1	1	2014	48	2014	2015	3		4	3				0			0
AZ	Male	White	5	2	18036	0	0	1	Medicare	2	0	2	0	0	1	0	0	0	0	0	0	0				3	2014	65	2014	2014	2	4		3	4			0			0
NM	Male	White	1	3	95000	1	1	4	Contracted Special	0	2	3	0	0	1	0	0	0	0	0	0	0				2	2014	52	2014									0			0
AZ	Female	American Indian/Alaskan Native	5	3	0	0	1	3	Medicare	1	0	2	1	1	1	0	0	0	0	0	1	1	2013	1	1	1	2014	41	2014	2014	1			1		2015	1	1		2016	1	Removed	0.969574	0.030426	472	15	2016	487	2
AZ	Female	American Indian/Alaskan Native	5	2		1	1	2	Medicare	0	0	0	1	0	1	0	0	0	0	0	0	1	2014	1	1	2	2014	28	2015	2015	1			1		2015	1	1			0	Temporarily Inactive	0.405048	0.594952	337	495		832	0
GA	Male	White	3	3	61200	0	0	3	Medicare	1	0	3	0	0	1	0	0	0	0	1	0	0				6	2014	73	2015	2015	1			1		2015	1	1			0	Active	0.658291	0.341709	524	272		796	0
AZ	Male	American Indian/Alaskan Native	3	3	16000	0	1	1	Medicare	1	0	2	1	1	1	0	0	0	0	0	1	1	2014	1	1	1	2014	53	2014	2014	1			1		2014	1	1		2015	1	Removed	0.388235	0.611765	64	100	2015	164	2
AZ	Female	American Indian/Alaskan Native	1	1	10000	0	1	1	Medicare	1	0	2	1	1	1	1	0	0	0	0	1	1	2013	1	1	1	2014	46	2014	2014	1			1		2016	2	1	2016		0	Removed	1	0	33	0	2016	33	1
AZ	Female	American Indian/Alaskan Native	4	2	40000	0	1	1	Medicare	1	0	2	1	1	0	0	0	0	0	0	1	1	2013	1	1	1	2014	66	2014	2014	3		5	3				0			0
AZ	Female	American Indian/Alaskan Native	1	1	0	0	1	1	Medicare	1	0	2	1	1	1	0	0	0	0	0	1	1	2011	1	1	1	2014	43	2014	2014	3		5	3				0			0
AZ	Female	American Indian/Alaskan Native				0		2	Medicaid	1	2	0	0	1	1	0	0	0	0	0	1	1	2014	1	1	1	2014	51	2014									0			0
AZ	Female	American Indian/Alaskan Native	1			0	1	1	Medicare	0	0	0	1	1	1	0	0	0	0	0	1	1	2014	1	1	1	2014	51	2014									0			0
MT	Male	White	1	3	39000	0	1	4	Contracted	0	0	0	0	0	1	0	0	0	0	0	0	0				7	2014	41	2014	2014	1			1		2014	1	1	2015		0	Removed	1	0	17	0	2015	17	1
SC	Female	White	5	4		1	1	4	Contracted	0	0	3	0	0	0	0	0	0	0	0	0	0				5	2014	51	2014									0			0
AZ	Female	American Indian/Alaskan Native	3	1	8772	0	1	2	Medicaid	1	0	1	0	0	1	0	0	0	0	0	0	1	2005	1	1	2	2014	41	2014									0			0
CA	Male	White	5	3	80000	1	0	4	Contracted	1	0	3	0	0	0	0	0	0	0	0	0	1	2015	1	1	2	2014	58	2015									0			0
AZ	Male	White	5	1	0	0	1	4	Commercial	0	0	0	0	0	0	0	0	0	0	0	0	0				5	2014	18	2014									0			0
NM	Male	White	1	2	102948	0	1	3	Medicare	1	0	3	0	1	1	1	0	0	0	0	1	0				1	2014	67	2014	2014	2	2		3	2			0			0
AZ	Female	American Indian/Alaskan Native	4	2	72000	1	1	3	Commercial	1	0	1	0	1	1	0	0	0	0	0	1	1	2014	1	1	1	2015	56	2016	2016	1			1		2016	1	1			0	Active	0.796651	0.203349	333	85		418	0
AZ	Male	White	1	2	75600	0	1	2	Commercial	1	0	2	0	1	0	0	0	0	0	0	1	1	2014	1	1	1	2014	69	2015									0			0
AZ	Male	White	5	3	48000	1	1	4	Contracted Special	1	0	2	0	0	1	0	0	1	0	0	0	0				5	2014	41	2014	2014	1			1		2015	1	1	2015		0	Removed	1	0	282	0	2015	282	1
AZ	Male	White	5	2	0	0	0	2	Medicare HMO	0	0	2	0	0	1	0	0	0	0	0	0	1		1	1	2	2014	50	2015									0			0
AZ	Female	White	5		14688	0	1	1	Medicare	0	0	0	0	1	1	1	1	1	0	1	1	1	2014	1	1	1	2014	57	2014	2014	3		5	3				0			0
AZ	Male	American Indian/Alaskan Native	1	2	9000	0	1	2	Medicaid	0	0	2	0	1	1	0	0	0	0	0	0	1	2012		1	1	2014	61	2014	2015	1			1		2015	1	1	2015		0	Removed	1	0	37	0	2015	37	1
AZ	Male	White	1	3		1	1	4	Contracted Special	2	2	3	0	0	1	0	0	0	0	0	0	1	2014		1	5	2014	40	2014	2014	1			1		2014	1	1	2015		0	Removed	0.142857	0.857143	29	173	2015	202	1
AZ	Male	American Indian/Alaskan Native	1	2	14940	0	1	3	Medicare HMO	1	2	2	0	1	1	0	0	0	0	0	1	1	2014	1	1	1	2015	56	2015	2016	3		4	3				0			0
AZ	Male	White	1	2	30000	0	1	3	Medicare	1	0	3	0	0	1	0	0	1	1	0	0	1	2014	2	2	3	2014	68	2015	2015	2	1		3	2			0			0
AZ	Female	American Indian/Alaskan Native	5	1	10000	0	1	2	Medicaid	1	0	2	0	1	1	0	0	0	0	0	1	1	2010	1	1	1	2014	61	2015	2015	1			1		2015	1	1	2015		0	Removed	1	0	28	0	2015	28	1
AZ	Male	American Indian/Alaskan Native	1	2	25000	1	1	4	Contracted	0	0	2	0	1	1	0	0	0	0	0	1	0				1	2014	44	2015	2015	1			1		2015	2	1			0	Active	1	0	908	0		908	0
AZ	Male	White	5	1	9012	0	0	2	Medicare	1	2	2	0	0	1	0	0	0	0	0	0	1	2014	1	1	4	2014	51	2015	2015	3		4	3				0			0
AZ	Female	White	1	3	28320	1	1	3	Medicare	0	2	2	0	1	1	1	0	0	0	0	1	0				1	2014	61	2015	2015	1			1		2015	1	1	2015		0	Removed	1	0	3	0	2015	3	1
IN	Female	White	5	4	42000	1	1	4	Contracted	0	0	3	0	1	1	0	0	0	0	0	1	1	2014	2	2	7	2014	38	2015	2015	1			1		2015	2	1	2015		0	Removed	0	1	0	97	2015	97	1
HI	Male	White	1	3		1	1	4	Contracted	1	0	3	0	0	1	0	0	0	0	0	0	0				4	2014	38	2014	2014	1			1		2014	1	1	2015		0	Removed	1	0	290	0	2015	290	1
AZ	Male	White	3	2	57600	0	1	3	Medicare HMO	1	0	3	0	1	1	0	0	0	0	1	1	0				1	2014	63	2015									0			0
ID	Male	White	5	4	95000	1	1	4	Contracted Special	0	0	3	0	0	1	0	0	0	0	0	0	0				6	2014	48	2015									0			0
AZ	Female	American Indian/Alaskan Native	4	2	40000	0	1	3	Medicare	0	0	0	0	1	1	0	0	0	1	1	1	1	2015	1	1	1	2015	74	2015	2015	3		5	3				0			0
AZ	Male	White	3	2	12240	0	1	3	Medicare HMO	0	0	0	1	1	0	0	0	0	0	0	1	0				1	2014	60	2015	2015	1			1		2015	1	1	2016	2016	1	Removed	1	0	226	0	2016	226	1
AZ	Male	White	3			0	0	3	Medicare HMO	0	0	0	0	0	1	0	0	0	0	0	0	0				3	2014	77	2015									0			0
AZ	Male	White	1	3	15300	1	0	1	Medicare HMO	1	0	0	0	1	1	1	1	0	0	0	1	1	2013	1	1	1	2014	75	2015	2015	2	1		3	4			0			0
UT	Female	American Indian/Alaskan Native	1	2	24000	0	1	3	Medicare	0	0	0	1	1	1	0	0	0	0	0	1	1	2012	1	1	1	2014	51	2015	2016	3		4	3				0			0
AZ	Female	White						3	Medicare HMO	0	0	0	2	0	1	0	1	0	0	0	0	1	2014	1	1	2	2014	66	2015									0			0
AZ	Female	White	1	3		0	1	4	Contracted Special	1	0	2	0	1	1	1	0	0	0	0	1	1	2014	1	1	1	2014	61	2015									0			0
AZ	Male	White	1	1	41280	0	1	3	Medicare	1	3	2	2	0	0	0	0	0	1	1	0	1	2015	2	2	5	2015	57	2015									0			0
NM	Male	White	5	3	42000	0	1	3	Medicare	0	0	0	0	0	0	0	0	0	0	0	0	1	2013	1	1	4	2014	63	2015									0			0
AZ	Male	American Indian/Alaskan Native	3	1	25000	1	1	3	Medicare	0	0	2	0	0	1	0	0	0	0	0	0	1	2013	2	2	2	2014	38	2015	2015	1			1		2015	1	1			0	Temporarily Inactive	0.55375	0.44625	443	357		800	0
NM	Female	White	1	2		0	1	3	Medicare	0	0	0	0	0	0	0	0	0	0	0	0	0				5	2016	71	2016	2016	1			1		2016	1	1			0	Active	0.715536	0.284464	327	130		457	0
AZ	Female	White	2	3	94800	1	1	4	Contracted Special	1	2	3	0	0	1	0	0	0	0	1	0	0				4	2015	52	2015									0			0
AZ	Male	American Indian/Alaskan Native	1	1	10000	0	1	2	Medicare	1	0	2	0	1	1	0	0	0	0	0	1	0				1	2015	55	2015	2015	1			1		2015	1	1			0	Active	1	0	706	0		706	0
AZ	Female	White	1	4	60000	1	1	3	Medicare HMO	0	0	3	0	1	0	0	0	0	0	0	1	0				7	2015	59	2015	2015	1			1		2015	1	1	2015		0	Removed	0.304348	0.695652	7	16	2015	23	1
NM	Female	White	1	2	282000	1	1	4	Medicare	1	0	0	0	0	1	0	0	0	0	0	0	0				4	2015	63	2015									0			0
AZ	Male	White	3	3	18456	0	1	4	Medicare HMO	0	2	3	0	1	1	1	0	0	0	0	1	0				1	2015	55	2015									0			0
AZ	Male	White	2	3	12000	1	1	2	Medicare	0	0	2	0	0	0	0	0	0	0	0	0	1	2015	1	1	5	2015	25	2016	2016	1			1		2016	1	1			0	Temporarily Inactive	0.755365	0.244635	176	57		233	0
AZ	Male	White	1	3	134400	1	1	3	Medicare	1	0	3	0	1	1	0	0	0	0	0	1	0				1	2015	67	2015	2015	1			1		2015	1	1	2015		0	Removed	1	0	221	0	2015	221	1
AZ	Male	American Indian/Alaskan Native	1	3	0	0	1	2	Medicaid	1	0	2	1	1	1	0	0	0	0	0	1	1	2015	1	1	1	2015	51	2015	2016	1			1		2016	1	1	2016		0	Removed	1	0	151	0	2016	151	1
AZ	Male	White	1	3	76800	1	1	4	Contracted Special	1	2	2	0	0	1	0	0	0	0	0	0	0				6	2015	58	2015									0			0
PA	Male	White	5	3	20400	1	0	3	Contracted	0	0	0	1	0	0	0	0	0	0	0	0	0				2	2015	27	2015									0			0
AZ	Male	White	1	3	64800	0	1	4	Contracted	0	0	1	0	0	1	0	0	0	0	0	0	1	2015	1	1	3	2015	57	2015									0			0
AZ	Female	White	3	4	48000	0	1	3	Medicare	0	1	3	1	1	0	0	0	0	0	0	1	1	2014	1	1	1	2015	67	2015									0			0
AZ	Male	American Indian/Alaskan Native	2	2	16000	0	1	1	Medicare	0	2	2	1	0	1	0	0	0	0	0	0	1	2011	1	2	3	2015	41	2015	2015	1			1		2015	1	1	2015		0	Removed	1	0	75	0	2015	75	1
AZ	Female	American Indian/Alaskan Native	2	2	40000	1	1	2	Medicare	1	0	2	0	0	1	0	0	0	0	0	0	1	2010	1	1	3	2016	53	2016	2016	1			1		2016	2	1	2017		0	Removed	0.23125	0.76875	37	123	2017	160	1
AZ	Male	White	1	2	45000	1	1	3	Contracted Special	1	2	2	0	1	1	0	0	0	0	0	1	1	2014		1	1	2015	53	2015	2015	1			1		2015	1	1	2015		0	Removed	1	0	127	0	2015	127	1
AZ	Female	White	1	1	19680	0	1	3	Medicare	1	3	0	0	0	1	0	0	0	0	0	0	1	2003	1	1	6	2015	32	2015	2015	1			1		2015	1	1	2015		0	Removed	1	0	10	0	2015	10	1
AZ	Male	White	1	3	52000	1	1	4	Commercial	0	2	2	0	1	1	0	0	0	0	0	1	0				1	2015	62	2015									0			0
AZ	Male	American Indian/Alaskan Native	5	3	9036	0	1	3	Medicare	0	0	2	1	1	1	1	1	0	0	0	1	1	2014	1	1	1	2015	67	2015	2015	1			1		2015	1	1			0	Removed	0.958904	0.0410959	350	15	2016	365	3
NM	Male	White	1	3	40000	0	1	3	Medicare	0	0	3	0	1	1	0	0	0	0	1	1	1	2011	1	1	1	2015	76	2015	2015	3		1	3				0			0
AZ	Male	American Indian/Alaskan Native	1	3	38000	1	1	4	Commercial	0	0	2	0	1	1	0	0	0	0	0	1	0				1	2015	64	2015	2015	1			1		2015	1	1			0	Temporarily Inactive	0.672176	0.327824	488	238		726	0
AZ	Female	American Indian/Alaskan Native	2	1	10000	0	1	1	Medicare	1	2	2	1	1	1	0	0	0	0	0	1	1	2010	1	1	1	2015	48	2015	2015	3		5	3				0			0
CO	Male	White	2	1	18336	0	1	1	Medicare	1	2	2	1	0	1	1	0	0	0	0	0	1	2002	1	1	3	2015	58	2015	2015	3		4	3				0		2016	1
AZ	Female	White	3	3	60000	1	1	4	HMO Contract	1	0	3	1	1	1	1	0	0	1	0	1	0				1	2015	48	2015	2015	3		1	3				0			0
AZ	Male	American Indian/Alaskan Native	2	1	8000	0	1	1	Medicare	0	2	2	0	0	0	0	0	0	0	0	0	1	2007	1	1	6	2015	30	2015	2015	2	4		3	4			0			0
AZ	Male	White	1	2	52800	0	1	4	Contracted	1	2	2	0	1	1	1	0	0	0	1	1	0				5	2015	59	2015	2015	3		2	3				0			0
AZ	Female	American Indian/Alaskan Native	2	1	36000	0	1	4	Commercial	0	2	2	0	1	1	0	0	1	0	0	1	0				1	2015	38	2015	2015	3		4	3				0			0
AZ	Female	American Indian/Alaskan Native	1	2	50000	1	1	4	Commercial	1	0	2	1	1	0	0	0	0	0	0	1	1	2013	1	1	1	2015	50	2015	2015	3		1	3				0			0
AZ	Female	American Indian/Alaskan Native	2	1		0	1	1	Medicare	0	0	2	0	0	1	0	0	0	0	0	0	1	2014	1	1	2	2015	46	2015	2015	1			1		2016	1	1	2016		0	Removed	1	0	147	0	2016	147	1
AZ	Male	American Indian/Alaskan Native	2	1	10000	0	0	2	Medicaid	1	0	2	1	1	1	0	1	0	0	0	1	1	2011	1	1	6	2015	51	2015	2015	3		4	3				0			0
AZ	Female	American Indian/Alaskan Native	5	2	28000	0	1	1	Medicare	0	0	2	0	1	1	0	0	0	0	0	1	1	2013	1	1	1	2015	66	2015	2015	1			1		2015	1	1		2015	1	Removed	0.596939	0.403061	70	48	2015	118	2
AZ	Female	White	3	2	23000	1	1	4	Contracted	1	2	2	0	0	1	0	0	0	0	1	0	1	2015	1	1	4	2015	61	2015	2015	1			1		2016	1	1	2016		0	Removed	1	0	9	0	2016	9	1
AZ	Male	American Indian/Alaskan Native	2	2	10000	0	1	1	Medicare	1	0	2	0	1	0	0	0	0	0	0	1	1	2014	1	1	1	2015	66	2015	2016	2	1		1				0			0
TX	Female	White	1	3	48000	0	1	1	Medicare	1	0	3	0	0	1	0	1	0	0	0	0	1	2014	1	1	2	2016	43	2016	2016	1			1		2016	1	1			0	Active	1	0	475	0		475	0
AZ	Male	American Indian/Alaskan Native	4	2	18000	0	0	1	Medicare	0	0	2	2	1	0	0	0	1	1	0	1	1	2011	1	1	6	2015	71	2015	2015	3		5	3				0			0
AZ	Male	American Indian/Alaskan Native	2	3		0	1	2	Medicare	1	2	2	1	1	1	1	0	0	1	0	1	1	2015	1	1	1	2015	49	2015	2016	2	1		1		2017		1			0	Active	1	0	5	0		5	0
AZ	Male	American Indian/Alaskan Native	3	2	10000	0	0	1	Medicare	1	2	2	0	1	1	0	0	0	0	0	1	1	2014	1	1	1	2015	53	2015	2015	1			1		2016	1	1			0	Temporarily Inactive	0.42711	0.57289	167	224		391	0
AZ	Female	American Indian/Alaskan Native	4	1	9000	0	1	1	Medicare	0	0	0	1	1	1	0	0	0	0	0	1	0				1	2015	60	2015	2015	1			1		2016	1	1			0	Active	1	0	489	0		489	0
AZ	Male	American Indian/Alaskan Native	1	3	53000	1	1	4	Contracted	1	0	2	2	1	1	0	1	0	0	0	1	1	2014	1	1	7	2015	59	2015	2016	1			1		2016	1	1			0	Removed	0.826087	0.173913	171	36	2017	207	3
AZ	Male	American Indian/Alaskan Native	1	3	35000	1	1	4	Commercial	1	0	2	1	1	1	0	0	0	0	0	1	1	2015	1	1	1	2015	50	2015	2016	3		3	3				0			0
AZ	Male	White	3	1	8100	0	0	2	Medicaid	1	2	2	0	0	0	0	0	0	0	0	0	0				6	2015	45	2015									0			0
AZ	Female	American Indian/Alaskan Native	1	3	95000	1	1	4	HMO	0	0	0	1	1	1	0	0	0	0	0	1	1	2015	2	2	1	2015	62	2015									0			0
AZ	Male	American Indian/Alaskan Native	5	1	11412	0	0	1	Medicare	0	0	2	0	1	1	0	0	0	1	0	1	1	2005	1	1	1	2015	54	2015	2016	3		4	3				0			0
AZ	Female	American Indian/Alaskan Native	4	2	8000	0	1	1	Medicare	0	0	0	2	1	0	0	0	0	1	0	1	1	2012	1	1	1	2015	71	2015	2016	3		5	3				0			0
AZ	Male	American Indian/Alaskan Native	1	2	25000	0	1	4	Commercial	0	0	0	1	1	1	0	1	0	0	0	1	1	2014	1	1	1	2015	63	2015	2015	3		1	3				0		2016	1
AZ	Male	American Indian/Alaskan Native	5	2	9000	0	1	1	Medicare	1	2	2	1	1	1	0	0	0	0	0	1	1	2014	1	1	1	2015	41	2015	2015	1			1		2015	1	1			0	Temporarily Inactive	0.51633	0.48367	332	311		643	0
AZ	Male	American Indian/Alaskan Native	2	2	18000	0	0	3	Contracted	1	0	2	0	1	0	0	0	0	0	0	1	1	2015	1	1	1	2015	56	2015	2015	1			1				0		2016	1
AZ	Female	White	1	4	175000	1	1	4	Contracted Special	1	2	0	0	0	1	0	0	0	0	1	0	0				3	2015	63	2015									0			0
AZ	Female	White	1	1	10800	0	1	1	Medicare	1	0	3	0	0	1	0	0	0	0	0	0	1	2009	1	1	3	2015	42	2015	2015	1			1		2015	2	1	2016		0	Removed	0.756098	0.243902	124	40	2016	164	1
AZ	Male	American Indian/Alaskan Native	5	3	9000	0	1	1	Medicare	0	0	2	1	1	1	0	0	0	1	0	1	1	1992	1	1	1	2015	62	2015	2015	2	4		3	4			0			0
AZ	Female	American Indian/Alaskan Native	1	2	60000	1	1	4	Commercial	1	0	2	0	0	1	0	0	0	0	0	0	0				2	2015	34	2015	2016	1			1		2016	2	1			0	Active	0.92278	0.0772201	478	40		518	0
AZ	Female	White	1	4	108000	0	1	3	Medicare	0	0	0	0	0	1	0	0	0	0	0	0	1	2015	2	2	2	2015	73	2015	2015	1			1		2015	1	1	2016		0	Removed	1	0	178	0	2016	178	1
AZ	Male	American Indian/Alaskan Native	5	3	0	0	1	2	Medicaid	0	0	0	0	0	0	0	0	0	0	0	0	0				5	2015	27	2015	2016	1			1		2016	1	1			0	Active	0.98081	0.0191898	460	9		469	0
AZ	Male	American Indian/Alaskan Native	2	3	61000	1	1	4	Commercial	1	0	2	1	1	1	0	0	0	0	0	1	0				1	2015	62	2015	2015	1			1		2015	1	1	2015		0	Removed	1	0	53	0	2015	53	1
NM	Female	White	5	4	48000	0	1	4	HMO	0	0	2	0	1	1	0	0	0	0	0	1	1	2014	1	1	1	2015	60	2015	2016	1			1		2016	1	1			0	Active	0.820158	0.179842	415	91		506	0
AZ	Male	American Indian/Alaskan Native	1			1	1	1	Medicare	0	0	2	0	1	0	1	1	0	0	0	1	1	2014	1	2	1	2015	64	2016	2016	3		1	3				0			0
CA	Male	White	3	4		1	1	3	Medicare	1	0	3	0	0	1	0	0	0	0	0	0	1	2013	1	1	7	2015	37	2015	2015	1			1		2015	1	1			0	Removed	1	0	128	0	2016	128	3
AZ	Male	White	1	4	75000	0	1	3	Medicare	1	0	3	0	0	1	1	0	0	0	0	0	0				2	2015	70	2015	2015	2	1		1		2016	1	1			0	Active	0.765823	0.234177	363	111		474	0
AZ	Male	American Indian/Alaskan Native	1	2	30000	0	1	3	Medicare HMO	0	0	0	1	0	1	1	0	1	0	0	0	1	2010	1	1	2	2015	75	2015	2016	1			1		2016	1	1	2016		0	Removed	1	0	22	0	2016	22	1
AZ	Male	American Indian/Alaskan Native	5	2	8796	0	1	2	Medicaid	1	2	2	1	1	1	1	1	1	0	0	1	1	2015	1	1	1	2015	53	2015	2017	3		1	3				0			0
AZ	Male	American Indian/Alaskan Native	1	1	24060	0	1	1	Medicare	1	2	2	1	1	1	1	1	0	0	0	1	1	2016	1	1	1	2015	68	2016	2016	3		1	3				0			0
AZ	Male	White	2	3	12000	0	0	2	Medicaid	1	3	3	0	0	1	0	0	0	0	0	0	0				5	2015	59	2015	2016	1			1		2016	2	1			0	Active	0.872222	0.127778	471	69		540	0
AZ	Female	American Indian/Alaskan Native	5	2	8000	0	1	2	Medicaid	0	0	0	1	0	1	0	0	0	0	0	0	1	2015	1	1	6	2015	24	2015	2016	3		4	3				0			0
AZ	Female	White	3	4	74000	1	1	4	HMO	0	0	0	0	0	1	0	0	0	0	0	0	0				4	2015	61	2015									0			0
AZ	Male	American Indian/Alaskan Native	1	3	30000	0	1	1	Medicare	1	2	2	0	1	1	0	0	0	0	0	1	1	2014	1	1	1	2015	62	2015	2016	3		1	3				0			0
TX	Male	White	5	3	52800	1	1	4	Contracted Special	0	0	0	0	1	1	0	0	0	0	0	1	1	2016	2	2	1	2015	47	2015									0			0
NV	Male	White	1	1	700000	1	1	4	Commercial	2	0	2	0	1	1	0	0	0	0	0	1	0				1	2015	64	2015									0			0
AZ	Female	American Indian/Alaskan Native	3	1	9000	0	1	2	Medicaid	0	0	0	1	1	1	0	0	0	0	0	1	1	2015	1	1	1	2015	49	2015	2015	3		5	3				0			0
NM	Female	American Indian/Alaskan Native	5	1	15000	1	1	3	Medicare	0	2	2	1	1	0	0	0	0	0	0	1	1	2014	1	1	1	2015	30	2016	2016	1			1		2017	2	1			0	Active	1	0	191	0		191	0
AZ	Female	White	1	3	36000	1	1	2	Medicaid	0	0	2	0	0	1	0	0	0	0	1	0	0				5	2015	48	2015									0			0
AZ	Female	American Indian/Alaskan Native	1	2	60000	1	1	3	Medicare	1	0	2	0	1	1	0	0	0	0	0	1	1	2014	2	2	1	2016	42	2016	2016	1			1		2016	1	1			0	Active	1	0	217	0		217	0
AZ	Female	American Indian/Alaskan Native	1	2	24000	0	1	2	Contracted	0	0	0	1	1	1	0	0	0	0	0	1	0				1	2015	60	2015	2016	3		2	3				0			0
AZ	Male	American Indian/Alaskan Native	2	2	12000	0	1	2	Medicare	1	3	2	0	0	1	0	1	0	0	0	0	1	2003	1	1	2	2015	38	2016	2016	1			1		2017	1	1	2017		0	Removed	1	0	8	0	2017	8	1
AZ	Male	American Indian/Alaskan Native	1	2		1	1	4	Contracted	0	0	0	2	1	0	0	0	0	0	0	1	1	2015	1	1	1	2015	44	2016	2016	3		4	3				0			0
NM	Male	White	3	2		1	1	3	Medicare	2	0	0	0	0	1	1	0	0	0	0	0	1	2013	2	2	7	2015	55	2016	2016	1			1		2016	1	1	2016		0	Removed	1	0	27	0	2016	27	1
AZ	Female	American Indian/Alaskan Native	5	2		0	1	2	Medicare	0	0	2	1	1	1	0	0	0	0	0	1	1	2009	1	1	1	2015	56	2016	2016	1			1		2016	1	1	2016		0	Removed	1	0	8	0	2016	8	1
AZ	Female	American Indian/Alaskan Native	5	3	0	0	1	3	Medicare	0	0	0	0	0	0	0	0	0	0	0	0	1	2015	1	1	7	2015	37	2015	2016	1			1		2016	1	1			0	Active	1	0	443	0		443	0
AZ	Male	American Indian/Alaskan Native	4	1	12000	0	1	2	Medicare	1	2	2	1	1	0	1	0	0	0	0	1	1	2014	1	1	1	2015	69	2016	2016	3		4	3				0			0
AZ	Female	American Indian/Alaskan Native	3	1	20000	0	0	1	Medicare	0	0	2	0	1	1	0	0	0	0	0	1	1	2015	1	1	1	2015	66	2015	2016	1			1		2016	1	1	2016		0	Removed	1	0	293	0	2016	293	1
NV	Female	White	1	3	44000	1	1	3	Medicare	0	0	2	0	0	1	0	0	0	0	1	0	1	2015	2	2	6	2016	65	2016	2016	1			1		2016	1	1	2016		0	Removed	1	0	3	0	2016	3	1
AZ	Male	American Indian/Alaskan Native	3	2	8000	1	1	1	Medicare	0	2	1	0	0	1	0	0	0	0	0	0	1	2015	1	1	6	2015	57	2015	2015	3		4	3				0			0
AZ	Male	White	2	3	10000	0	1	3	Medicare	1	2	2	1	1	1	1	0	0	0	0	1	1	2015	1	1	1	2015	46	2016	2016	1			1		2016	1	1	2016		0	Removed	1	0	27	0	2016	27	1
AZ	Male	White	1	2	27936	0	1	3	Medicare	1	0	0	0	1	1	0	0	0	0	0	1	0				1	2016	37	2016	2016	2	4		3	4			0			0
AZ	Male	White	4	3	11316	0	0	3	Medicare HMO	2	2	3	1	1	1	1	0	0	0	0	1	1	2015	1	1	1	2015	42	2016	2016	3		4	3				0			0
AZ	Female	White	3	2	17784	0	1	3	Medicare	1	2	2	0	1	1	0	0	0	0	1	1	0				5	2015	62	2016	2016	3		4	3				0			0
AZ	Female	American Indian/Alaskan Native	2	2	12000	1	1	2	Medicare	0	0	2	0	0	1	0	1	0	0	1	0	1	2014	1	2	7	2015	20	2016	2017	3		4	3				0			0
AZ	Male	White	1	2	24000	1	1	2	Medicaid	2	3	2	0	0	1	0	0	0	0	0	0	0				2	2015	39	2016	2016	3		4	3				0			0
AZ	Male	American Indian/Alaskan Native	2	3	19932	0	1	1	Medicare	0	2	3	0	0	0	0	0	0	0	0	0	1	2015	1	1	6	2015	53	2016	2016	3		4	3				0			0
AZ	Female	American Indian/Alaskan Native	1	1	8400	0	1	1	Medicare	1	0	2	1	1	1	0	0	0	0	0	1	0				1	2016	60	2016	2016	3		4	3				0			0
AZ	Female	White	1	2	54000	0	1	4	Contracted	0	0	3	1	0	1	0	0	0	0	0	0	1	2015	1	1	2	2016	49	2016	2016	2	4		1		2016	1	1			0	Active	1	0	217	0		217	0
AZ	Female	American Indian/Alaskan Native	3	3	20400	0	1	3	Medicare	1	0	2	0	1	1	0	1	0	0	0	1	0				1	2016	69	2016	2016	1			1		2016	1	1			0	Removed	0.7225	0.2775	289	111	2017	400	3
AZ	Male	American Indian/Alaskan Native	5	1	0	0	0	1	Medicare	0	3	2	0	1	1	0	0	0	1	0	1	1	2015	1	1	1	2016	45	2016	2016	2	4		1				0			0
AZ	Male	White	1	2	43200	0	1	1	Medicare	2	0	2	0	1	1	0	0	0	0	0	1	0				6	2015	65	2016									0		2016	1
AZ	Male	American Indian/Alaskan Native	5	3	0	0	1	2	Medicare	1	2	2	0	0	0	0	0	0	0	0	0	1	2015	1	1	2	2016	39	2016	2016	2	4		3	4			0			0
AZ	Male	American Indian/Alaskan Native				1		2	Medicaid	0	3	3	1	0	0	0	0	0	0	0	0	0				2	2016	25	2016	2017	3		5	3				0			0
AZ	Female	American Indian/Alaskan Native	3	1	8000	0	1	2	Medicare	0	0	2	1	1	1	0	0	0	0	0	1	1	2012	1	1	1	2016	59	2016	2016	3		5	3				0			0
AZ	Male	American Indian/Alaskan Native	5	1	12000	0	0	2	Medicaid	0	3	3	1	1	0	0	0	1	0	0	1	1	2015	1	1	6	2016	60	2016	2016	3		5	3				0			0
AZ	Male	White	1	3	130000	1	1	4	Commercial	0	2	2	0	0	1	0	0	0	0	0	0	1	2016	2	2	2	2016	54	2016	2016	1			1		2016	1	1			0	Temporarily Inactive	0.334129	0.665871	140	279		419	0
AZ	Male	White	2	3	54000	1	1	4	Contracted	0	0	3	0	0	1	0	0	0	0	0	0	1	2016	2	2	5	2016	49	2016									0			0
CA	Female	White	1	1	21300	0	1	1	Medicare	0	0	0	0	0	0	0	0	0	0	0	0	0				4	2016	55	2016	2016	1			1		2016	1	1			0	Active	1	0	456	0		456	0
AZ	Female	White	1	1	14388	0	1	4	Contracted Special	0	0	3	0	1	1	0	1	0	0	0	1	1	2016	1	1	1	2016	65	2016	2016	1			1		2016	1	1	2017		0	Removed	1	0	181	0	2017	181	1
NM	Female	White	1	3	150000	0	1	4	Contracted	0	0	3	1	1	0	0	0	0	1	0	1	1	2015	2	2	1	2016	52	2016									0			0
AZ	Male	White	5	3		0	1	1	Medicare	0	0	0	0	1	1	0	0	0	0	0	1	1	2016	1	1	1	2016	54	2016	2016	1			1		2017	1	1			0	Active	1	0	202	0		202	0
AZ	Female	White	2	3	75000	0	1	3	3	1	2	0	1	1	1	0	0	0	0	0	1	1	2015	1	2	2	2016	48	2016	2017	1			1		2017	2	1			0	Active	0.560847	0.439153	106	83		189	0
AZ	Female	American Indian/Alaskan Native	1	2	33600	0	1	1	Medicare	0	0	0	1	1	0	0	0	0	0	0	1	1	2015	1	1	1	2016	64	2016	2016	1			1		2016	1	1	2016		0	Removed	1	0	30	0	2016	30	1
AZ	Male	American Indian/Alaskan Native	1	2	21600	0	0	1	Medicare	1	0	2	0	1	1	1	0	0	0	0	1	1	2016	1	1	1	2016	65	2016	2016	1			1		2016	1	1			0	Active	1	0	224	0		224	0
AZ	Male	White	1	3	26976	0	1	3	Medicare	1	0	3	1	1	1	0	0	0	0	0	1	1	2016	1	1	1	2016	79	2016	2016	3		5	3				0			0
CO	Male	White	1	2	70000	0	1	3	Medicare	1	2	2	0	1	1	0	0	0	0	0	1	0				1	2016	66	2016									0			0
AZ	Female	White	1	2	6600	1	1	2	Medicaid	1	0	3	0	0	0	0	0	0	0	0	0	0				5	2016	55	2016									0			0
ID	Male	White	1	3	50000	0	1	3	Medicare	0	0	0	0	0	1	0	0	0	0	0	0	0				3	2016	80	2016	2016	1			1		2016	1	1			0	Active	1	0	327	0		327	0
AZ	Female	American Indian/Alaskan Native	5	3	30000	1	1	4	Contracteed	0	0	2	0	1	1	0	0	0	0	0	1	1	2015	2	2	2	2016	41	2016	2016	3		5	3				0			0
AZ	Male	American Indian/Alaskan Native	5	2	0	0	1	2	Medicaid	1	0	2	0	1	0	0	0	0	0	0	1	1	2016	1	1	1	2016	32	2016	2016	1			1		2016	1	1			0	Active	1	0	364	0		364	0
AZ	Male	White	1	1	20640	0	1	2	Medicaid	0	0	0	0	1	1	0	0	0	0	0	1	0				1	2016	28	2016									0			0
AZ	Female	White	1	3	90000	0	1	3	Medicare	0	0	3	1	1	1	0	0	0	0	1	1	0				1	2016	68	2016	2016	1			1		2016	1	1			0	Active	1	0	266	0		266	0
AZ	Female	American Indian/Alaskan Native	1	3	28140	0	1	3	Medicare	0	0	0	0	1	1	1	0	1	0	0	1	1	2016	1	1	1	2016	64	2016	2016	3		1	3				0			0
UT	Female	American Indian/Alaskan Native	1	3	12600	0	1	1	Medicare	1	0	2	2	1	1	1	0	0	0	0	1	1	2009	1	1	5	2016	65	2016	2016	3		1	3				0			0
AZ	Female	American Indian/Alaskan Native	5	3	15564	0	1	1	Medicare	0	0	0	0	1	1	0	0	0	0	1	1	0				6	2016	52	2016	2017	3		4	3				0			0
AZ	Male	American Indian/Alaskan Native	1	2	26000	1	1	1	Medicare	1	2	3	0	1	1	1	0	0	0	0	1	1	2015	1	1	2	2016	68	2016	2016	1			1		2016	1	1			0	Active	1	0	350	0		350	0
AZ	Male	White	3	2	36000	0	1	1	Medicare	0	0	2	0	0	1	0	0	0	0	1	0	0				7	2016	63	2016	2016	1			1		2016	1	1	2016		0	Removed	1	0	37	0	2016	37	1
AZ	Male	American Indian/Alaskan Native	3	2	21096	0	0	3	Medicare	1	0	2	0	1	1	0	0	0	0	0	1	1	2016	1	1	1	2016	59	2016	2016	2	4		3	4			0			0
TX	Male	White	1	4	84000	0	1	3	Medicare	1	0	0	0	0	1	0	0	0	0	0	0	1	2015	2	2	6	2016	67	2016	2016	1			1		2016	1	1			0	Active	1	0	345	0		345	0
AZ	Male	American Indian/Alaskan Native	5	2	17000	0	1	2	Medicaid	2	0	2	0	1	0	1	0	0	0	0	1	1	2010	1	1	1	2016	63	2016	2016	2	2		1		2017	1	1	2017		0	Removed	1	0	79	0	2017	79	1
AZ	Female	American Indian/Alaskan Native	1	2	18000	0	1	2	Medicaid	1	2	2	1	1	0	0	0	0	0	0	0	0				2	2016	42	2016	2016	1			1		2016	2	1			0	Temporarily Inactive	0	1	0	322		322	0
NM	Male	American Indian/Alaskan Native	1	3	23964	1	1	3	Medicare	0	0	2	0	1	1	0	0	0	0	0	1	1	2014	1	1	7	2016	46	2016	2016	1			1		2016	1	1	2016		0	Removed	1	0	15	0	2016	15	1
AZ	Male	White	1	3		1	1	4	Commercial	1	0	2	0	1	1	0	0	0	0	0	1	0				1	2016	53	2016	2016	1			1		2016	1	1			0	Active	0.85061	0.14939	279	49		328	0
AZ	Male	American Indian/Alaskan Native	5	1	31740	0	1	1	Medicare	1	0	2	0	1	1	0	0	0	0	0	1	1	2011	1	1	1	2016	38	2016	2017	2	1		3	4			0			0
AZ	Female	American Indian/Alaskan Native	1	1	9276	0	0	2	Medicaid	0	0	2	0	1	1	0	0	1	0	0	1	1	2016	2	2	1	2016	60	2016									0			0
AZ	Male	White	3	1	21000	0	1	1	Medicare	2	3	3	0	0	1	0	1	0	0	0	0	0				3	2016	59	2016									0			0
AZ	Female	American Indian/Alaskan Native	3	1	17880	0	0	2	Medicaid	1	2	2	1	1	1	0	0	0	0	0	1	1	2015	1	1	1	2016	53	2016	2016	3		4	3				0			0
MT	Male	American Indian/Alaskan Native	1	2	59328	0	1	1	Medicare	0	0	1	0	1	1	0	0	0	0	0	1	1	2012	2	2	1	2016	63	2016	2016	1			1		2016	1	1			0	Temporarily Inactive	0.122924	0.877076	37	264		301	0
AZ	Female	White	5	2	24000	1	1	4	Contracted	0	0	3	0	0	0	0	0	0	0	0	0	0				5	2016	20	2016	2016	1			1		2016	2	1	2017		0	Removed	0.0669856	0.933014	14	195	2017	209	1
